# Supplementary material for: Cell-Type Heterogeneity in Adipose Tissue Is Associated with Complex Traits and Reveals Disease-Relevant Cell-Specific eQTLs
Source: Am J Hum Genet. 2019 May 23;104(6):1013–24. doi: 10.1016/j.ajhg.2019.03.025 (PMC6556877; doi:10.1016/j.ajhg.2019.03.025)
Supplement: Document S2. Tables S1, S2, and S4 [file mmc2.xlsx]

## Sheet: TableS1
TWINSUK.ID	adipocytes_InvNorm	MVEC_InvNorm	macrophage_InvNorm	adipocytes	MVEC	macrophage	BMI	AGE
TWPID6859	-3.21138	3.21138	0.857464	0.65855	0.306058	0.035392	25.0774	68
TWPID6324	0.728489	-0.799428	0.742237	0.857719	0.108376	0.0339044	28.4298	68
TWPID6696	0.299103	-0.330419	0.243338	0.836327	0.135388	0.0269063	27.5781	56
TWPID6697	2.16506	-2.04402	0.487127	0.954139	0.0161747	0.0296867	24.1313	56
TWPID6854	-2.71613	2.32983	1.53752	0.663983	0.277728	0.052507	23.4959	67
TWPID6788	-1.07134	0.470434	1.17086	0.772905	0.173433	0.0429089	21.7859	67
TWPID6557	-2.44386	2.51542	0.04687	0.690169	0.285319	0.0245121	31.8402	70
TWPID6525	-0.576809	0.884389	-0.974571	0.794648	0.190397	0.0140368	21.8426	70
TWPID6632	-0.463049	0.549645	-0.0334726	0.79859	0.176598	0.0237489	29.9032	70
TWPID6357	-1.31383	1.68937	-1.86096	0.758813	0.232824	0.00608098	19.163	67
TWPID6365	1.21101	-1.08915	-0.327013	0.895899	0.0830163	0.0206937	25.1509	69
TWPID6366	-0.600435	0.960396	-1.23287	0.793502	0.193243	0.0119837	26.3664	68
TWPID6377	1.15115	-0.924262	-0.990843	0.89132	0.0948539	0.013826	27.7542	68
TWPID5362	-0.914158	1.19734	-1.31577	0.780498	0.207235	0.0116047	23.6832	45
TWPID6192	0.0928487	-0.351476	0.958554	0.825059	0.134947	0.0381091	33.4667	45
TWPID6733	-1.47079	1.08915	0.660897	0.75108	0.200215	0.0325422	27.0437	63
TWPID6659	-1.6624	1.5998	0.838288	0.73727	0.22746	0.0352696	26.3841	63
TWPID6799	-0.62843	0.534305	0.532867	0.792243	0.175879	0.0305628	22.8729	54
TWPID6819	0.213533	-0.0928487	-0.472109	0.832349	0.147156	0.0188043	20.475	54
TWPID6875	1.30602	-1.31383	0.416694	0.90632	0.063977	0.028844	35.6585	61
TWPID5026	0.0331187	-2.71613	NA	0.821419	0	NA	30.8192	61
TWPID6296	-0.0662738	0.323433	-0.93239	0.816359	0.167306	0.0145435	22.555	69
TWPID5490	0.522881	-0.960396	1.6843	0.844063	0.0917179	0.0570286	19.6899	76
TWPID5722	-0.271512	-0.116155	1.04709	0.807194	0.146327	0.0400309	20.3003	76
TWPID4224	-0.741503	0.934461	-0.449778	0.787492	0.19265	0.0190135	24.0416	72
TWPID4667	0.200001	-0.347956	0.755526	0.830997	0.135067	0.033936	24.1097	64
TWPID4668	-1.17064	1.17724	0.305902	0.766299	0.206159	0.0275417	27.7728	64
TWPID5364	-1.21101	1.41455	-0.483362	0.762975	0.217475	0.0186343	22.5598	69
TWPID4767	0.0895236	0.10616	-0.623874	0.824933	0.155646	0.017395	33.6812	69
TWPID6660	-0.196624	0.441044	-1.69829	0.810713	0.173066	0.00767518	23.8592	65
TWPID6309	0.817795	-1.0424	1.4851	0.862663	0.0864443	0.0508922	28.0514	65
TWPID6308	2.32983	-2.13178	0.607693	0.958089	0.010351	0.0315601	25.4975	65
TWPID4670	0.500236	-0.404832	-0.04352	0.843466	0.131999	0.0236792	24.3083	60
TWPID4793	-0.879504	0.0629556	1.96513	0.781273	0.153959	0.0647678	24.7732	60
TWPID6744	1.33775	-1.21101	-0.446078	0.906943	0.0740107	0.019046	20.9376	55
TWPID5925	-0.584648	0.790345	-0.509864	0.794429	0.186994	0.0184983	30.6012	55
TWPID6824	-0.0231809	-0.511526	1.26202	0.818664	0.125182	0.0455956	27.4914	44
TWPID6534	-0.247539	0.640579	-1.32377	0.808342	0.1801	0.0115585	28.1108	44
TWPID3440	-0.142869	0.452019	-0.963865	0.812752	0.173143	0.0141048	24.9373	52
TWPID3682	-0.394073	0.808577	-1.40885	0.802018	0.187169	0.0108123	26.8805	52
TWPID5927	-2.13178	2.13178	0.694583	0.697258	0.264307	0.0330032	29.2387	58
TWPID4248	0.0762329	-0.0695927	0.134268	0.824329	0.147578	0.0256658	26.7605	58
TWPID5209	-0.904146	0.754644	0.737836	0.780939	0.184659	0.0335865	21.4232	63
TWPID4015	-0.0397457	0.13284	0.0904824	0.817725	0.15716	0.0251151	25.7031	61
TWPID4188	1.31383	-1.32969	0.529014	0.906387	0.063183	0.0304304	30.0386	61
TWPID4016	0.319946	-0.326924	0.31996	0.836756	0.135513	0.0277314	19.7578	49
TWPID4683	0.803994	-0.430122	-1.84237	0.862057	0.131222	0.00612773	23.6115	62
TWPID4848	-1.03107	0.724178	0.819414	0.775823	0.183227	0.0349558	37.0159	62
TWPID6391	1.47079	-1.46109	0.619814	0.915112	0.0532098	0.031678	21.4525	54
TWPID5038	-1.73228	1.27555	1.77377	0.729934	0.211439	0.0582835	31.6397	56
TWPID6154	-1.74732	1.88489	0.0167339	0.729925	0.241817	0.0241808	30.1402	56
TWPID5495	1.32172	-1.19734	-0.567914	0.906406	0.0757175	0.0178769	32.6376	45
TWPID3833	0.333918	0.0563213	-1.5267	0.837008	0.153499	0.00949227	31.3603	45
TWPID5041	-0.970952	1.21101	-1.38227	0.777569	0.207502	0.0108907	30.4041	51
TWPID2067	-0.261219	0.312983	-0.229572	0.807838	0.167023	0.0216817	21.8837	59
TWPID2068	-0.894224	0.929349	0.0535717	0.781087	0.192312	0.0245404	22.507	59
TWPID2878	0.992397	-1.09516	1.07053	0.877178	0.0825556	0.0402667	29.7909	61
TWPID2884	0.116155	-0.10283	0.178312	0.826458	0.146737	0.0260816	21.5665	44
TWPID3489	0.0563213	-0.724178	1.88021	0.823519	0.11275	0.0604679	25.6392	44
TWPID5915	0.10283	0.0662738	-0.544475	0.825961	0.153991	0.0181009	25.8131	42
TWPID3809	-1.1576	0.448355	1.74238	0.769154	0.173132	0.057714	25.717	42
TWPID5699	-2.28255	2.1007	1.15768	0.693411	0.263776	0.0424425	29.3318	49
TWPID5761	0.707068	-0.492745	-0.716042	0.85702	0.126256	0.0167234	38.1477	49
TWPID2897	-0.0264932	0.112822	0.107298	0.818624	0.156053	0.0253224	24.3392	70
TWPID2898	-1.4056	1.37941	0.127517	0.754641	0.214916	0.0256149	20.4366	70
TWPID1884	-0.220313	-0.233904	1.43647	0.809138	0.140854	0.0500089	28.5323	49
TWPID3495	-0.206762	-0.0198689	0.711724	0.810148	0.150718	0.0332677	30.826	70
TWPID2903	-0.299103	-0.850621	NA	0.806061	0.100281	NA	35.4141	70
TWPID3499	-0.899174	0.6244	1.00738	0.781013	0.179615	0.0393718	38.4577	51
TWPID3500	0.230502	-0.309508	0.373273	0.833056	0.136817	0.0284374	23.8445	51
TWPID2921	1.79499	-1.56506	0.00669332	0.930861	0.0450347	0.0241044	30.2628	67
TWPID3509	0.112822	0.0331187	-0.30941	0.826273	0.152824	0.0209025	32.3066	67
TWPID2959	-0.580724	-0.264647	2.01353	0.794528	0.139352	0.0661194	32.4254	45
TWPID2960	0.19325	-0.250954	0.427669	0.830758	0.140231	0.0290106	34.1727	45
TWPID3528	-0.166327	0.274949	0.00334664	0.812168	0.163761	0.0240719	39.2806	62
TWPID2268	0.404832	-0.337421	-0.243338	0.839948	0.135302	0.0215355	28.6917	59
TWPID2269	-0.452019	0.914158	-1.50558	0.798889	0.19149	0.00962074	25.5151	59
TWPID3015	-0.715597	0.813178	-0.387664	0.789151	0.187205	0.0196157	27.0312	47
TWPID3016	0.75025	-0.681783	-0.144406	0.859125	0.113988	0.0222498	26.3781	47
TWPID3546	-0.0762329	-0.620382	2.06717	0.815594	0.117023	0.0673833	21.2615	62
TWPID2288	-1.52149	1.16409	-1.00738	0.746577	0.205661	0.013726	29.3786	53
TWPID2301	1.90482	-1.68937	-0.114032	0.935828	0.0355762	0.0227796	19.2048	62
TWPID2302	0.27839	-0.422869	0.698849	0.835398	0.131519	0.0330834	24.9412	62
TWPID2346	-0.48156	0.136182	1.11305	0.797741	0.157772	0.0412544	31.3779	63
TWPID2427	-0.474136	0.608384	-0.130891	0.798016	0.179167	0.0225045	22.4304	51
TWPID2433	0.369143	-0.369143	0.369687	0.838182	0.133391	0.0284268	25.2734	59
TWPID2434	1.16409	-1.01431	-0.384059	0.891603	0.0887415	0.0196557	25.9106	59
TWPID2439	-1.68937	1.96966	-0.409404	0.733456	0.246221	0.0194305	33.2432	51
TWPID2455	-1.90482	1.86567	1.22575	0.713801	0.24147	0.0447282	26.5255	75
TWPID3553	-0.0165571	0.233904	-0.502256	0.819066	0.162373	0.0185057	25.9319	75
TWPID2513	-0.376242	0.390497	0.19193	0.802844	0.170787	0.0263686	23.15	65
TWPID2514	0.34444	-0.841149	1.84237	0.837234	0.103123	0.0596432	24.7496	65
TWPID3283	-0.254373	0.19325	0.603672	0.808144	0.15968	0.03155	28.1359	53
TWPID2546	-0.169685	0.00331127	0.891806	0.812067	0.151744	0.0361886	35.6948	53
TWPID2552	0.719881	-0.728489	0.490899	0.857609	0.11269	0.0297016	38.0469	57
TWPID4095	0.268078	-0.240716	0.0569235	0.834597	0.140734	0.0246684	31.7982	57
TWPID2557	0.976271	-0.874639	0.110664	0.875903	0.0987318	0.0253654	35.8629	68
TWPID3412	-0.466739	0.600435	-0.31996	0.798545	0.178966	0.0207378	29.0653	68
TWPID3415	-2.32983	2.71613	-0.847837	0.692139	0.290271	0.0154477	22.0526	44
TWPID3760	-0.681783	0.620382	-0.0602759	0.790576	0.179581	0.0233623	23.7996	55
TWPID3775	0.358529	0.126162	-1.94256	0.837836	0.156474	0.00486894	20.6905	47
TWPID4197	-2.20093	2.16506	0.773456	0.696894	0.264808	0.0342812	31.6005	46
TWPID6004	0.759054	-0.970952	1.39988	0.859502	0.0909115	0.0491684	35.3798	71
TWPID5218	-0.306036	0.437398	-0.267542	0.805722	0.172951	0.0213269	23.2689	55
TWPID3169	-0.136182	0.268078	-0.04687	0.81289	0.163559	0.0235506	22.2721	61
TWPID3170	-0.99783	-0.306036	3.20832	0.776529	0.137338	0.0861325	22.6085	61
TWPID3777	-1.86567	1.94713	0.847837	0.719518	0.245168	0.0353139	30.8869	67
TWPID3333	0.351476	-0.237309	-0.209003	0.837356	0.14084	0.0218033	23.1067	63
TWPID3619	0.441044	-0.526681	0.446078	0.841305	0.124594	0.0291096	24.6156	63
TWPID3177	0.0995019	0	-0.103932	0.825614	0.151541	0.022845	29.0059	66
TWPID3180	-0.470434	0.48156	-0.0569235	0.798542	0.173855	0.0233657	24.0216	70
TWPID3827	-1.32172	1.46109	-0.236449	0.757708	0.21993	0.0216063	23.0803	40
TWPID4057	0.00993396	0.0231809	0.253693	0.820477	0.152457	0.0270656	20.8973	40
TWPID4198	-0.152912	0.159616	0.124144	0.812431	0.158967	0.0254469	21.6482	48
TWPID4433	-1.16409	1.26075	-0.344717	0.768496	0.210982	0.0205224	25.3665	48
TWPID4846	0.309508	-0.362063	0.405768	0.836548	0.134693	0.0287591	23.3241	48
TWPID4220	1.17064	-1.04812	-0.369687	0.891955	0.0855091	0.0200217	36.0351	48
TWPID4413	0.515304	-0.216922	-1.03557	0.8439	0.141829	0.013497	28.6581	50
TWPID4434	0.776841	-0.754644	0.31644	0.861019	0.111268	0.0277132	28.8182	50
TWPID1541	-1.76277	-1.74732	NA	0.726825	0.0320564	NA	31.642	65
TWPID1542	-0.19325	0.492745	-0.901813	0.810941	0.174088	0.0149705	26.1783	65
TWPID5350	-0.515304	0.541959	-0.253693	0.796843	0.175992	0.0214534	26.4264	58
TWPID3368	-0.754644	0.422869	0.716042	0.786624	0.172192	0.0333176	23.1464	54
TWPID3369	-1.21793	0.644649	1.39102	0.762445	0.180212	0.0490668	25.5257	54
TWPID1591	-0.223707	0.261219	0.284926	0.809113	0.163439	0.0274459	24.5693	63
TWPID1844	-0.369143	0.45569	-0.0267763	0.803062	0.173163	0.0237746	25.3931	63
TWPID1646	-2.38298	2.28255	0.19534	0.691854	0.277612	0.0264117	22.6049	60
TWPID1671	1.38804	-1.26075	-0.720374	0.910737	0.067884	0.0166586	43.6656	70
TWPID1682	1.6624	-2.28255	1.94256	0.926817	0.008784	0.0643994	28.5375	42
TWPID1690	-1.23196	1.28306	-1.34827	0.761822	0.211601	0.0110672	30.1063	66
TWPID1692	-0.831753	0.522881	1.10685	0.783794	0.175118	0.0410884	35.4083	66
TWPID1734	1.4328	-1.22491	-0.536728	0.912487	0.0693971	0.0181161	21.4074	51
TWPID5993	-0.860168	1.1576	-1.02987	0.782346	0.204089	0.0135642	23.0401	51
TWPID4387	1.54291	-1.84712	1.58272	0.919784	0.026867	0.0533488	29.5454	69
TWPID1930	1.13209	-1.55389	1.79014	0.890188	0.0452633	0.0585753	26.4808	69
TWPID1944	-1.41455	1.67573	-1.88021	0.754608	0.231775	0.00585407	20.4949	45
TWPID1945	-0.813178	0.919198	-0.137645	0.785035	0.191573	0.0223896	24.406	45
TWPID1981	-0.227103	0.264647	0.100568	0.808993	0.163488	0.0252108	29.883	43
TWPID5545	0.216922	0.149563	-1.64421	0.832363	0.158648	0.00809817	25.8572	43
TWPID4622	0.136182	0.0198689	-0.358958	0.827359	0.152393	0.0202479	26.7848	49
TWPID4825	-0.264647	0.612374	-1.18425	0.807274	0.17927	0.012384	28.3645	49
TWPID1994	-0.351476	0.572903	-0.442385	0.803308	0.177595	0.0190973	20.2562	71
TWPID1995	-0.640579	1.00329	-1.17086	0.791483	0.195381	0.0124967	23.1878	71
TWPID3390	0.511526	-0.206762	-1.00184	0.843789	0.142478	0.0137328	20.1362	41
TWPID2003	-0.173046	0.466739	-1.2846	0.811701	0.173426	0.0117599	30.2182	52
TWPID2004	0.530489	-0.463049	0.141025	0.844552	0.12966	0.025788	26.4157	52
TWPID4428	2.13178	-2.01798	0.677644	0.950045	0.0168501	0.032746	24.9921	63
TWPID5025	0.0629556	0.139525	-0.494678	0.823604	0.157818	0.018578	26.5808	56
TWPID5762	1.88489	-1.92555	1.277	0.93401	0.0195758	0.0464142	30.4386	56
TWPID2814	0.122825	-0.0298058	-0.0636289	0.826919	0.149771	0.0233104	26.3913	64
TWPID5561	1.28306	-1.42362	1.09459	0.902809	0.056353	0.0408383	28.8303	51
TWPID5410	-0.37269	0.580724	-0.438697	0.802927	0.177877	0.0191961	23.0215	51
TWPID5225	-0.836442	0.656926	-0.0167339	0.783753	0.180954	0.0238895	25.0159	69
TWPID2075	-0.441044	0.845876	-1.26202	0.799419	0.188734	0.0118472	22.4637	69
TWPID4857	2.71613	-2.38298	0.632026	0.961461	0.00665113	0.0318881	26.1011	57
TWPID5226	0.741503	-0.685966	0.271012	0.858795	0.113866	0.0273389	28.0277	57
TWPID5599	0.295642	-0.519089	0.969204	0.836314	0.124991	0.0385795	28.7137	60
TWPID6123	-0.237309	0.292185	-0.246787	0.808743	0.166122	0.0215118	33.6839	62
TWPID4831	1.67573	-1.71762	1.05874	0.927297	0.0326328	0.0400705	42.8958	62
TWPID6664	-0.203381	-0.0861995	1.15116	0.81034	0.147344	0.042316	19.6638	45
TWPID6376	-0.850621	0.992397	-0.212425	0.783131	0.195079	0.0217908	20.1924	45
TWPID6175	-0.244126	0.330419	-0.312923	0.808667	0.167454	0.0208653	37.6837	54
TWPID6223	0.264647	-0.312983	0.376864	0.834385	0.13676	0.0284565	34.8007	54
TWPID3347	-1.14475	1.06548	0.483362	0.769432	0.199003	0.0296816	23.8386	61
TWPID3348	-1.29064	0.369143	2.16084	0.759583	0.170367	0.0700502	22.3087	61
TWPID3349	1.92555	-1.5998	-1.55972	0.93887	0.042273	0.00918273	21.7288	62
TWPID5519	-0.210146	0.459367	-0.881888	0.809561	0.173314	0.0150568	22.52	53
TWPID3351	0.652823	-0.394073	-0.876962	0.85242	0.132505	0.0150748	23.222	53
TWPID6029	-1.88489	1.82919	1.06462	0.718785	0.240327	0.0401881	31.1744	62
TWPID5602	-0.288731	0.333918	-0.141025	0.80652	0.167614	0.0223862	31.3472	58
TWPID3992	-0.240716	0.220313	-0.380459	0.808706	0.161828	0.0199294	25.3411	58
TWPID3652	-0.230502	0.358529	-0.198752	0.808926	0.169238	0.0218367	23.8362	68
TWPID3653	0.889296	-0.759054	-0.529014	0.870519	0.111205	0.0182761	24.0319	68
TWPID4301	-0.677611	1.01431	-1.30786	0.790722	0.196215	0.0116215	21.583	52
TWPID1877	0.196624	-0.576809	1.32377	0.830986	0.121209	0.0471441	28.3266	66
TWPID6255	0.580724	-0.274949	-1.49526	0.847973	0.138878	0.009627	22.5156	58
TWPID4393	-0.976271	1.22491	-1.19102	0.777557	0.208857	0.0123508	22.7011	58
TWPID4394	-0.477844	0.69437	-1.17753	0.79797	0.182041	0.0124367	20.4688	58
TWPID6014	-0.309508	0.122825	0.876962	0.805589	0.156459	0.0356441	27.7211	57
TWPID6015	0.745869	-0.644649	0.114032	0.858954	0.115677	0.025369	28.4287	57
TWPID5767	-1.56506	1.74732	-0.517501	0.744081	0.237435	0.0184842	17.7515	58
TWPID4924	-0.90914	1.11961	-0.591669	0.78081	0.201503	0.0176867	22.0796	55
TWPID4925	-0.0961748	0.196624	-0.100568	0.814024	0.159774	0.0228629	19.8127	55
TWPID6066	-0.929349	0.690162	0.644334	0.780278	0.181744	0.0320575	20.448	59
TWPID6233	-0.565116	-0.0430598	1.46523	0.795364	0.148852	0.0503971	21.3897	59
TWPID6340	1.24623	-1.52149	1.57112	0.898828	0.0471313	0.0532542	27.8883	49
TWPID6944	-1.49061	1.1073	1.41794	0.749498	0.200988	0.0495139	27.7273	49
TWPID4932	0.28528	0.0762329	-1.4751	0.835778	0.154363	0.00985867	21.2585	46
TWPID4933	-0.00662258	-0.122825	0.787069	0.819561	0.146009	0.0344299	21.6128	46
TWPID5243	0.323433	-0.299103	0.0234286	0.836843	0.137476	0.0242753	31.2095	75
TWPID5244	-0.776841	1.09516	-0.996325	0.785867	0.200383	0.01375	31.8352	75
TWPID5868	-0.496487	0.183138	1.17753	0.797477	0.15953	0.0429935	21.6644	64
TWPID4477	0.45569	-0.271512	-0.46464	0.841773	0.139036	0.0188954	30.582	65
TWPID5888	0.302568	-0.316463	0.260611	0.836338	0.136453	0.0272093	22.8143	82
TWPID5889	0.503992	-0.500236	0.409404	0.843482	0.125619	0.0288354	25.3727	82
TWPID5308	1.05387	-0.914158	-0.281442	0.883579	0.095247	0.0211736	26.5278	61
TWPID5651	0.526681	-0.444697	0.103932	0.844083	0.130637	0.0252796	30.2547	61
TWPID6278	-0.00993396	0.213533	-0.742237	0.819341	0.161393	0.0164449	22.1631	64
TWPID6241	-0.347956	-0.0331187	1.30003	0.803604	0.149524	0.0468005	25.5621	64
TWPID5898	-0.592523	0.767917	-0.563986	0.793824	0.185469	0.0179559	24.1322	53
TWPID5899	2.51542	-2.71613	1.08851	0.959368	0	0.0406318	24.2053	53
TWPID5903	0.412031	-0.466739	0.341168	0.84035	0.129305	0.028013	25.7964	71
TWPID5967	0.827083	-0.648731	-0.796225	0.86416	0.115523	0.0159236	26.0088	60
TWPID5968	0.189877	-0.0463743	-0.355391	0.83059	0.148802	0.0202906	26.8108	60
TWPID6087	0.681783	-0.34444	-1.39988	0.854059	0.135111	0.01083	39.8508	61
TWPID4750	0.648731	-0.419251	-0.768951	0.852193	0.131633	0.0161735	26.627	64
TWPID5950	-1.19734	1.29829	-0.0401704	0.764286	0.212009	0.0237048	24.92	64
TWPID1126	1.37089	-1.14475	-1.54853	0.910294	0.080477	0.00922907	24.6378	61
TWPID1127	-0.10949	0.0895236	0.0100401	0.81376	0.155057	0.0241204	27.4312	61
TWPID6264	-1.08317	1.37089	-1.15116	0.772492	0.214816	0.0125711	19.0193	55
TWPID6265	0.82243	-1.07134	1.55972	0.86302	0.0838941	0.0530863	29.0418	55
TWPID5952	0.0198689	0.257795	-1.37362	0.820747	0.163425	0.0109156	31.0114	55
TWPID1144	-0.790345	0.850621	-0.453484	0.785439	0.189498	0.018949	27.2889	70
TWPID1145	-0.0828764	0.430122	-1.20474	0.815322	0.172396	0.0122612	18.2531	65
TWPID6030	-0.0795542	0.244126	-0.341168	0.815516	0.163098	0.0205337	22.9375	65
TWPID1147	-0.38336	0.376242	0.219276	0.80264	0.170451	0.026779	22.6989	63
TWPID1148	-0.34444	0.355001	0.246787	0.803747	0.169233	0.0270201	22.7794	63
TWPID1149	-0.960396	0.955158	0.387664	0.778244	0.193218	0.0285383	25.9303	62
TWPID1150	-1.96966	-1.1384	NA	0.710496	0.0804972	NA	35.2133	62
TWPID5625	-2.04402	1.70332	1.80701	0.706191	0.234659	0.0591503	24.1923	62
TWPID6349	0.519089	-0.580724	0.796225	0.843951	0.119759	0.0344904	23.7731	62
TWPID1184	1.82919	-1.35413	-1.90018	0.932062	0.0619911	0.00571917	29.3407	52
TWPID1185	0.986993	-0.767917	-1.58272	0.876586	0.110852	0.0089802	27.8009	52
TWPID1190	-1.22491	1.45153	-0.54836	0.762082	0.219878	0.0180399	25.3635	60
TWPID1191	-1.01986	1.15115	-0.506056	0.775991	0.204074	0.0185056	20.8818	60
TWPID1193	0.247539	0.227103	-1.98875	0.83358	0.161912	0.00450808	30.5497	60
TWPID4453	0.855385	-1.11961	1.49526	0.865377	0.0812376	0.0513069	26.0586	56
TWPID4110	0.13284	-0.470434	0.979966	0.827306	0.128722	0.0387681	28.652	56
TWPID2109	0.794878	-0.677611	0.0334726	0.861227	0.114344	0.0244288	24.5951	41
TWPID2110	-2.60278	2.44386	1.35663	0.669094	0.282869	0.0480372	23.808	41
TWPID2114	-0.139525	0.0995019	0.229572	0.812782	0.155423	0.0268002	27.9065	70
TWPID1860	0.271512	0.0695927	-2.03962	0.835209	0.154017	0.00444338	23.1773	70
TWPID3893	-0.604405	1.01986	-1.44593	0.793475	0.196347	0.0101778	22.8001	78
TWPID3894	-1.84712	1.13209	2.44002	0.71962	0.203635	0.0767449	26.4781	78
TWPID3658	-0.0530051	0.397654	-1.67064	0.817046	0.171228	0.0078106	24.9258	51
TWPID4446	-0.186507	0.530489	-1.1007	0.811186	0.175802	0.0130125	27.2825	50
TWPID6827	0.237309	-0.254373	0.0703373	0.833278	0.14018	0.0247262	31.8181	58
TWPID6598	0.48901	-0.295642	-0.487127	0.843344	0.138029	0.0186266	29.0666	76
TWPID4171	-0.673451	0.584648	0.384059	0.791062	0.177981	0.0285364	24.8106	76
TWPID3957	-0.0430598	-0.28528	1.14469	0.817671	0.13843	0.0418951	21.013	43
TWPID5200	-0.183138	0.200001	0.0770487	0.811274	0.160236	0.0249736	23.7205	67
TWPID4201	-0.759054	0.869796	-0.298895	0.786191	0.190038	0.0209339	28.4375	61
TWPID5475	-0.379798	-0.19325	1.50558	0.802821	0.143024	0.051478	28.4874	61
TWPID5552	0.669303	-0.48901	-1.10685	0.853363	0.127325	0.012995	24.4796	64
TWPID5553	-0.126162	0.394073	-1.21868	0.813116	0.170947	0.0122189	47.0635	64
TWPID2115	-0.10616	0.0861995	0.587687	0.813814	0.154911	0.0312758	29.1007	57
TWPID2116	-0.992397	-0.0961748	2.19676	0.776708	0.146884	0.0710544	30.3593	57
TWPID2117	-1.06548	0.965661	0.70742	0.772974	0.193801	0.0332248	25.5228	48
TWPID3898	-1.62408	1.92555	-0.953269	0.740642	0.244807	0.01413	21.014	48
TWPID3912	0.813178	-0.702822	-0.0100401	0.862616	0.113396	0.0239648	23.7224	45
TWPID5002	0.452019	-0.176408	-1.05289	0.841641	0.144037	0.013356	19.7684	39
TWPID3677	0.640579	-0.569005	0.215849	0.851862	0.12143	0.0267079	20.6557	54
TWPID3951	-0.459367	0.340929	0.380459	0.798644	0.168692	0.0284807	20.7425	40
TWPID4958	-0.27839	0.119489	0.782515	0.806575	0.156305	0.0343192	21.227	40
TWPID4936	2.23987	-2.32983	0.764461	0.95684	0.00752488	0.0342383	24.5087	51
TWPID4937	1.17724	-1.03672	-0.398511	0.892658	0.0864685	0.0195884	24.0984	51
TWPID5607	-0.644649	0.477844	0.611723	0.791449	0.173659	0.0315803	31.6346	45
TWPID6137	0.904146	-0.803994	-0.416694	0.871332	0.107234	0.0193677	28.4019	64
TWPID6865	-0.179772	0.0828764	0.398511	0.811595	0.154575	0.028648	23.7118	72
TWPID4769	0.0496894	-0.257795	0.746652	0.822533	0.139895	0.0339086	25.462	72
TWPID5100	0	-0.152912	0.556156	0.819821	0.145128	0.0308613	33.834	62
TWPID5107	-0.257795	0.507755	-0.937572	0.807958	0.17445	0.0145206	21.8717	54
TWPID6720	1.57643	-1.37941	-0.413046	0.922363	0.0582256	0.0194112	43.7523	54
TWPID2151	0.592523	-0.763478	0.579751	0.848791	0.111149	0.0312404	40.4963	54
TWPID1324	1.00878	-0.981618	0.479604	0.877793	0.0903232	0.029594	26.8173	57
TWPID1334	0.981618	-1.00329	0.560067	0.876424	0.0889997	0.0310075	24.6598	60
TWPID1335	-1.50075	1.50075	0.468371	0.747489	0.222987	0.0295234	24.025	60
TWPID1372	0.459367	-1.03107	2.12751	0.841885	0.0881594	0.069956	25.6732	55
TWPID1373	-0.162971	0.210146	0.239892	0.812188	0.160916	0.0268959	30.1194	55
TWPID1394	0.0695927	-0.474136	1.34827	0.823633	0.128572	0.0477949	29.6294	65
TWPID1395	0.955158	-0.944759	0.575796	0.87415	0.0924287	0.0311884	30.4829	65
TWPID5659	-0.0496894	-0.0397457	0.517501	0.81739	0.149042	0.0303084	23.2244	85
TWPID6096	0.183138	-0.0795542	-0.107298	0.829781	0.147379	0.0228353	25.0235	85
TWPID1406	0.845876	-0.904146	0.953269	0.865207	0.0957277	0.0380575	25.8428	77
TWPID4779	1.50075	-1.63658	0.729077	0.919078	0.0407878	0.0335762	29.3051	71
TWPID6901	0.0132455	0.206762	-0.571851	0.820554	0.160354	0.0178729	25.0781	65
TWPID5738	0.665166	-0.616373	0.334082	0.853007	0.117054	0.0279185	22.5638	69
TWPID5525	2.38298	-2.71613	1.11929	0.958346	0	0.0416545	23.524	69
TWPID1518	-1.39677	1.18388	0.209003	0.754872	0.206709	0.0265799	40.7672	61
TWPID1519	-0.596474	0.216922	0.69033	0.793621	0.161681	0.0329758	34.5189	61
TWPID6551	0.227103	-0.38336	0.567914	0.833005	0.132852	0.0310303	38.527	62
TWPID6486	1.1384	-1.53211	1.69829	0.890251	0.0470177	0.0570564	29.5621	62
TWPID1436	1.26075	-1.13209	-0.575796	0.900511	0.0806658	0.017801	28.5334	70
TWPID1437	0.288731	-0.179772	-0.479604	0.835915	0.143661	0.0187471	24.6995	70
TWPID1438	0.419251	-0.281833	-0.330545	0.840508	0.138821	0.0206714	24.019	83
TWPID1439	0.616373	-0.530489	0.161336	0.849436	0.124569	0.0259949	27.7496	83
TWPID6009	-1.30602	1.588	-1.04709	0.759311	0.227318	0.0133714	24.1083	69
TWPID4069	1.09516	-0.949945	-0.226137	0.885993	0.0923165	0.0216907	22.4795	69
TWPID5451	0.604405	-0.522881	0.154558	0.849033	0.12471	0.0258444	23.8711	68
TWPID5955	-1.46109	1.73228	-1.57112	0.752305	0.236558	0.00900589	23.3306	68
TWPID5630	0.569005	-0.288731	-0.916994	0.846515	0.138329	0.0148019	44.8285	59
TWPID3670	0.894224	-1.41455	1.98875	0.870727	0.0564908	0.0651916	35.371	59
TWPID5383	0.869796	-1.48063	2.71261	0.868156	0.0523065	0.0795379	26.2454	66
TWPID2178	-1.42362	1.64935	-1.01856	0.754512	0.229963	0.0136285	25.1162	54
TWPID4111	-0.541959	0.62843	-0.274485	0.79627	0.17988	0.0212236	25.1162	54
TWPID4757	0.781327	-0.879504	0.881888	0.861174	0.0987013	0.0360965	30.5851	67
TWPID2140	-0.724178	-2.20093	0.171516	0.788331	0.00924744	0.0260198	28.5156	67
TWPID1213	0.126162	-0.0165571	-0.171516	0.827072	0.150932	0.0219966	21.6237	63
TWPID1214	0.754644	-0.507755	-0.828814	0.859159	0.125223	0.0156179	24.5734	63
TWPID1217	0.162971	0.0596381	-0.681861	0.828959	0.153919	0.0171219	22.7638	66
TWPID1218	-0.0463743	0.326924	-0.867172	0.817499	0.167318	0.0151823	22.3453	66
TWPID1221	1.588	-1.36246	-0.814741	0.922821	0.0613927	0.0157866	30.6169	69
TWPID1222	1.84712	-1.47079	-1.01296	0.933179	0.0531809	0.0136402	29.1042	69
TWPID6599	1.4421	-1.39677	0.402137	0.913277	0.0580366	0.0286862	26.8887	64
TWPID1532	-1.48063	0.669303	1.61888	0.750753	0.181286	0.0548392	27.6757	57
TWPID1235	1.10121	-1.1073	0.0938433	0.888239	0.0820225	0.0251754	39.2104	57
TWPID5127	0.176408	-0.0895236	-0.498463	0.829489	0.147293	0.0185338	23.0584	66
TWPID6832	-0.772372	0.741503	-0.305902	0.785869	0.183805	0.0209143	26.6432	66
TWPID1246	-0.149563	0.176408	0.344717	0.812507	0.159451	0.0280165	22.0604	72
TWPID6568	-0.146215	0.0928487	0.636118	0.812734	0.155302	0.0319642	25.7095	72
TWPID6574	-1.28306	1.55389	-1.05874	0.760176	0.225937	0.0133288	19.981	78
TWPID6575	0.785828	-0.534305	-1.26947	0.861201	0.124373	0.0117706	23.1004	78
TWPID1248	-1.11343	1.4421	-1.34002	0.770132	0.21871	0.011158	21.4876	72
TWPID1249	1.68937	-1.30602	-1.75786	0.927382	0.0646615	0.0072225	18.329	72
TWPID1254	-1.03672	0.904146	-0.215849	0.775758	0.191209	0.0217562	20.8466	70
TWPID1255	-0.572903	0.652823	-0.64022	0.79466	0.180476	0.0173477	21.6511	70
TWPID6142	1.64935	-1.54291	0.281442	0.926112	0.0457279	0.0274145	28.4753	70
TWPID3946	1.81183	-1.588	-0.25715	0.931903	0.0431123	0.0214443	27.438	70
TWPID3947	0.572903	-0.596474	0.424005	0.847445	0.118627	0.028913	22.3886	59
TWPID3948	0.0795542	0.162971	-0.729077	0.82434	0.159053	0.016607	32.9599	59
TWPID3950	0.292185	-0.10616	-0.648458	0.836097	0.146599	0.017304	19.1344	66
TWPID4864	1.1073	-0.894224	-0.958554	0.888412	0.097465	0.0141226	20.484	66
TWPID5457	-1.94713	1.99324	1.13827	0.71138	0.246786	0.0418344	25.3257	71
TWPID6143	-0.636518	0.776841	-0.174913	0.792013	0.185996	0.0219912	20.2752	71
TWPID4865	-1.5998	1.71762	-0.69033	0.741319	0.236509	0.017056	33.6684	71
TWPID4866	-1.57643	1.61182	-0.405768	0.743572	0.228743	0.0194618	30.1319	71
TWPID6758	-0.620382	0.569005	0.453484	0.792988	0.177558	0.0294543	24.6793	67
TWPID4593	-1.01431	0.337421	1.54853	0.776034	0.168646	0.05298	28.9815	67
TWPID5257	-1.64935	1.14475	1.59454	0.739511	0.203965	0.0536654	27.3074	73
TWPID5342	-0.711326	0.855385	-0.295397	0.789154	0.189535	0.0209722	25.237	73
TWPID5259	-0.444697	0.288731	0.824105	0.799309	0.165473	0.035085	27.2262	58
TWPID5344	-1.00878	1.05387	0.130891	0.776319	0.198033	0.0256483	26.0863	58
TWPID5995	0.62843	-0.541959	-0.164727	0.850996	0.123838	0.0220409	25.8924	61
TWPID6402	1.23196	-1.16409	-0.0200811	0.898005	0.0781182	0.0238765	22.2757	61
TWPID6417	0.379798	-0.538128	0.867172	0.838452	0.124329	0.0355668	28.8676	61
TWPID6497	0.715597	-0.919198	0.94801	0.857572	0.0950622	0.0378532	25.7228	59
TWPID6383	-0.745869	0.799428	-0.188522	0.787341	0.187051	0.0219353	29.2805	59
TWPID5480	0.444697	-0.319946	-0.366106	0.841513	0.136331	0.0201505	26.5036	55
TWPID5481	0.545798	-0.652823	0.852641	0.845196	0.115427	0.0353712	26.0634	55
TWPID2145	-0.1295	0.526681	-1.25463	0.812965	0.175182	0.0118527	24.6484	62
TWPID1259	-1.09516	1.32969	-0.800828	0.7711	0.213008	0.0158927	29.0439	62
TWPID5617	0.376242	-1.19058	2.87774	0.838449	0.0777288	0.0796091	28.6719	59
TWPID5618	0.0298058	-0.00993396	0.323484	0.821142	0.15101	0.0277798	23.8384	59
TWPID6072	0.69437	-0.437398	-1.43647	0.855741	0.130943	0.0103552	23.2742	60
TWPID6073	0.0165571	-0.126162	0.720374	0.820742	0.145888	0.0333701	30.9599	60
TWPID2016	-0.616373	0.874639	-0.805449	0.793105	0.190093	0.0158677	27.4253	57
TWPID2017	1.21793	-1.20414	0.435015	0.896325	0.0746363	0.0290386	30.3411	57
TWPID2041	0.919198	-0.745869	-0.791639	0.871963	0.11185	0.0159686	31.0156	63
TWPID2042	-0.561236	0.803994	-0.862308	0.795521	0.187168	0.015244	36.0976	63
TWPID8894	-0.845876	0.732813	0.525169	0.783333	0.183314	0.0304088	27.614	62
TWPID9188	-1.25346	1.21793	0.509864	0.76138	0.208163	0.0302252	21.3415	64
TWPID9236	0.884389	-0.827083	-0.424005	0.870215	0.104491	0.0193069	24.1588	64
TWPID9398	-0.5535	1.04812	-1.80701	0.795769	0.197409	0.00657483	20.3489	65
TWPID11762	-0.652823	0.677611	0.274485	0.791335	0.181318	0.0273472	24.7474	56
TWPID11778	0.565116	-0.397654	-0.264075	0.846373	0.132217	0.0214101	24.3484	56
TWPID11196	-0.690162	0.681783	0.358958	0.790348	0.181489	0.0281635	21.3296	66
TWPID11197	-1.45153	1.4056	0.438697	0.752449	0.21648	0.0290456	17.3548	66
TWPID11225	-0.939598	1.1384	-0.751082	0.780003	0.203707	0.0162902	24.8692	62
TWPID11647	-0.122825	0.230502	0.0502206	0.813343	0.16212	0.0245374	29.7468	64
TWPID11649	-0.412031	-0.0264932	1.38227	0.800918	0.149833	0.0486869	24.0737	64
TWPID11675	2.1007	-1.86567	0.442385	0.946076	0.021729	0.0290733	22.1115	54
TWPID11676	-2.01798	1.51104	2.09638	0.708329	0.223539	0.068132	23.1038	54
TWPID11699	1.18388	-0.939598	-1.11305	0.894609	0.0924428	0.0129482	36.7822	54
TWPID11736	0.355001	-0.302568	0.0401704	0.837416	0.137356	0.0244886	35.9732	64
TWPID11737	-0.702822	0.0961748	1.63141	0.789575	0.155332	0.0550928	29.705	64
TWPID11742	-0.281833	-0.0596381	1.25463	0.806534	0.147997	0.0453816	31.9652	59
TWPID11743	-0.707068	0.728489	-0.0736926	0.789543	0.183236	0.0231688	28.4393	59
TWPID11883	0.326924	-0.142869	-0.579751	0.836908	0.145294	0.0177973	23.0438	52
TWPID11896	0.732813	-0.776841	0.591669	0.85778	0.110067	0.0312932	29.8896	52
TWPID12578	0.860168	-1.17064	1.65728	0.865922	0.0778476	0.0562303	29.0073	60
TWPID12594	1.99324	-1.82919	0.648458	0.939989	0.0278645	0.0321468	25.1017	60
TWPID12595	0.549645	-0.62843	0.862308	0.8453	0.116386	0.0354622	24.1445	45
TWPID12596	0.799428	-0.719881	0.144406	0.861292	0.112898	0.0258094	28.2384	45
TWPID12601	0.448355	-0.10949	-1.29228	0.841552	0.146505	0.0117191	24.3551	49
TWPID12602	-0.430122	0.665166	-0.532867	0.800141	0.181072	0.0182232	19.0965	49
TWPID12645	0.220313	0.0463743	-1.14469	0.832843	0.153389	0.0125747	25.8297	70
TWPID12681	-0.302568	0.319946	0.151172	0.805985	0.167261	0.0258185	25.8372	57
TWPID12682	1.29829	-1.38804	0.901813	0.905307	0.0581548	0.0362679	25.1493	57
TWPID12684	1.00329	-1.02545	0.751082	0.877712	0.0883579	0.0339301	30.1189	51
TWPID12794	1.29064	-1.51104	0.937572	0.904864	0.0482749	0.0377278	29.9274	67
TWPID12795	0.702822	-0.711326	0.498463	0.856881	0.113135	0.0299841	26.1832	67
TWPID11415	-1.82919	1.52149	1.60659	0.72061	0.225389	0.0539624	24.841	43
TWPID11416	1.04812	-1.27555	1.4751	0.882469	0.0660049	0.050662	37.494	43
TWPID11095	0.466739	-0.0563213	-2.37907	0.842358	0.148051	0.00218976	17.7619	65
TWPID11096	0.99783	-0.732813	-2.51167	0.877675	0.112581	0.00155404	18.1359	65
TWPID11117	-0.116155	0.0430598	0.724718	0.813509	0.15311	0.0333812	21.9516	63
TWPID11118	0.485281	0.0165571	-1.96513	0.842952	0.15223	0.00481827	29.3904	63
TWPID12215	0.330419	-0.0995019	-0.759986	0.836934	0.146804	0.0162622	25.6027	54
TWPID12216	1.76277	-1.81183	1.07649	0.930327	0.0291108	0.0405626	36.7887	54
TWPID12217	0.5535	-0.66104	1.02987	0.84548	0.114988	0.0395319	27.4599	64
TWPID12245	0.415638	-0.561236	0.927234	0.840464	0.121853	0.0376828	25.8203	42
TWPID12336	0.149563	-0.13284	-0.98539	0.828285	0.145686	0.0138766	23.8531	51
TWPID12337	-1.81183	2.04402	-0.711724	0.721903	0.259696	0.0167867	23.865	51
TWPID12340	1.20414	-1.12583	-0.0703373	0.89579	0.0809971	0.0232125	18.3886	54
TWPID12341	1.14475	-0.976271	-0.521331	0.890343	0.0905029	0.0183155	25.0505	54
TWPID12432	0.677611	-0.669303	-0.00669332	0.853902	0.114885	0.0239856	29.1184	82
TWPID12433	0.477844	-0.790345	1.19785	0.842768	0.108729	0.0437441	25.7887	82
TWPID11953	1.0424	-0.808577	-1.46523	0.882448	0.10711	0.0100962	28.0771	63
TWPID11954	-0.437398	0.5535	-0.0837637	0.799753	0.17699	0.023043	20.0777	63
TWPID10849	-0.312983	0.648731	-1.07649	0.805379	0.180348	0.013235	25.0028	56
TWPID10850	-0.685966	0.34444	1.03557	0.790481	0.168931	0.0398202	33.1403	56
TWPID10861	-0.408429	0.500236	0.0267763	0.801253	0.174216	0.0242981	27.3734	71
TWPID10872	-2.51542	2.88109	-0.686089	0.683956	0.293415	0.0171213	24.39	59
TWPID12847	1.49061	-1.33775	-0.302397	0.916301	0.0621937	0.0209256	28.5514	62
TWPID9747	-0.588581	0.386926	0.814741	0.79439	0.170706	0.0349036	21.8354	54
TWPID9748	1.62408	-1.4056	-0.94801	0.924988	0.0570381	0.0143442	22.558	54
TWPID9749	1.41455	-1.76277	1.71262	0.911238	0.0312646	0.0574916	25.7841	61
TWPID9750	-0.330419	0.444697	-0.337623	0.804242	0.173132	0.0206045	20.4863	61
TWPID9759	-1.4421	1.11343	1.18425	0.752821	0.201384	0.0433068	27.1247	67
TWPID9775	-0.422869	0.561236	-0.36253	0.800208	0.177386	0.0202179	23.8246	51
TWPID9822	-1.63658	1.62408	0.540597	0.739552	0.229666	0.0306782	31.8928	78
TWPID9825	-0.0132455	0.0496894	-0.161336	0.819072	0.153398	0.0220648	30.7516	78
TWPID9830	-0.569005	0.82243	-0.595661	0.794697	0.187618	0.0176854	24.4351	72
TWPID9834	-0.557364	0.66104	-0.0669827	0.79555	0.18102	0.0232655	26.8386	72
TWPID9838	0.612374	-0.584648	0.544475	0.849218	0.11957	0.0306812	32.8865	56
TWPID9944	0.244126	-0.0132455	-1.15768	0.833504	0.150955	0.012564	26.1719	65
TWPID10000	0.685966	-0.69437	0.0804058	0.854498	0.113733	0.0249989	27.2456	53
TWPID10001	-1.53211	1.35413	-0.660897	0.7453	0.214052	0.0172582	24.0096	53
TWPID10016	1.11343	-0.855385	-1.33185	0.888458	0.100074	0.011181	27.7634	53
TWPID10017	-0.274949	0.636518	-1.24006	0.806976	0.180077	0.0119642	31.1592	53
TWPID10024	1.96966	-1.77865	0.46464	0.939406	0.031093	0.0295009	24.5906	70
TWPID10048	-0.28528	-0.600435	2.32585	0.806534	0.117968	0.0754987	29.6844	62
TWPID10049	0.0961748	0.302568	-1.72731	0.8253	0.166281	0.00759139	28.6344	62
TWPID10086	-1.55389	1.03107	1.75786	0.744842	0.196907	0.0582515	24.2509	62
TWPID10103	-1.08915	1.07724	0.337623	0.772175	0.199828	0.0279227	28.1338	57
TWPID10134	0.541959	-0.441044	-0.181713	0.844846	0.130871	0.0219727	23.1891	65
TWPID9760	0.142869	-0.415638	0.996325	0.827606	0.131725	0.0392515	40.5736	39
TWPID9761	0.10616	-0.0828764	0.205584	0.82609	0.14737	0.0265397	31.9192	39
TWPID7223	-0.0198689	-0.390497	1.34002	0.818846	0.132765	0.0473772	31.6447	64
TWPID11781	0.899174	-0.869796	0.188522	0.87109	0.0989967	0.0262522	30.0032	63
TWPID11792	1.23906	-1.88489	2.59914	0.898039	0.0205737	0.0788711	29.4738	63
TWPID7500	0.561236	-0.230502	-1.277	0.845817	0.14102	0.011764	24.0828	60
TWPID10703	-0.48901	0.785828	-1.51605	0.797698	0.186847	0.00958781	25.3041	60
TWPID10262	-0.526681	0.404832	0.627945	0.796664	0.171554	0.0317819	28.2218	51
TWPID10287	-1.92555	2.07153	0.0602759	0.712963	0.262362	0.0246754	24.5094	68
TWPID10291	0.036432	0.247539	-1.65728	0.822058	0.163219	0.00784247	24.6301	66
TWPID11678	-0.397654	-0.0662738	1.45551	0.801891	0.147757	0.0503457	28.0078	70
TWPID11679	2.20093	-2.07153	0.521331	0.955338	0.0134102	0.0303944	29.0642	70
TWPID10344	1.70332	-1.61182	0.36253	0.928078	0.0417342	0.0282736	20.935	66
TWPID10357	-0.944759	0.515304	1.26947	0.779509	0.174886	0.0456054	20.662	66
TWPID10368	0.240716	-0.156263	-0.222705	0.833312	0.144974	0.0217141	20.0972	55
TWPID10369	-0.949945	1.08317	-1.30003	0.779084	0.199884	0.0116329	23.4062	55
TWPID10370	0.944759	-0.929349	0.355391	0.873593	0.0940266	0.0281157	25.7838	61
TWPID10377	0.949945	-0.955158	0.768951	0.873595	0.0921253	0.0342797	31.3299	61
TWPID10420	0.0828764	-0.162971	0.502256	0.824356	0.144663	0.0300086	31.5537	48
TWPID12861	0.588581	-0.365601	-0.677644	0.848418	0.134441	0.017141	20.1477	46
TWPID12862	0.173046	-0.112822	0.0133869	0.82947	0.146401	0.0241289	23.4552	46
TWPID12863	0.159616	-0.200001	0.366106	0.828733	0.142862	0.028405	23.2022	53
TWPID12864	0.437398	-0.496487	0.681861	0.841124	0.125923	0.0329527	24.6212	53
TWPID12874	0.156263	-0.557364	1.24006	0.828484	0.122361	0.0451499	20.5979	61
TWPID12887	-2.23987	2.38298	-0.0368213	0.694515	0.281755	0.0237297	23.1795	61
TWPID12888	-1.27555	1.54291	-1.08851	0.760308	0.225558	0.0130642	20.2113	61
TWPID12889	-0.250954	0.351476	-0.644334	0.808284	0.169165	0.0173315	25.7999	65
TWPID12890	-0.981618	-0.741503	NA	0.777393	0.112075	NA	34.0285	65
TWPID12893	1.77865	-1.4328	-1.07053	0.930582	0.0561125	0.013305	37.8494	57
TWPID12894	0.939598	-0.794878	-0.475853	0.872833	0.108385	0.018782	26.0933	57
TWPID7799	-0.404832	0.715597	-1.1319	0.801356	0.182649	0.0128443	22.8217	42
TWPID7800	-1.77865	2.01798	-0.233009	0.724815	0.252146	0.0216732	24.3152	42
TWPID7801	0.390497	-0.459367	0.30941	0.839312	0.129672	0.0276109	25.4791	47
TWPID7802	-0.919198	0.565116	1.0242	0.780493	0.177514	0.0395119	21.7731	47
TWPID10914	0.534305	-0.376242	-0.134268	0.844592	0.132941	0.0223901	24.7921	72
TWPID10916	-0.036432	0.463049	-1.59454	0.817824	0.173343	0.00883228	25.0892	72
TWPID10928	-0.82243	1.05966	-0.737836	0.784496	0.198824	0.0165895	24.8207	61
TWPID10929	-0.965661	0.711326	0.990843	0.778035	0.182611	0.0389914	23.29	61
TWPID10935	-0.656926	0.592523	0.513679	0.791265	0.1785	0.0302349	22.1367	48
TWPID11765	0.0530051	-0.0231809	0.181713	0.822653	0.150415	0.0262116	33.2069	45
TWPID11773	0.673451	-0.515304	-0.457196	0.853376	0.125075	0.0189253	29.2746	45
TWPID11775	1.56506	-1.4421	-0.0972052	0.922162	0.0549528	0.0228852	35.4914	50
TWPID11785	-0.426493	-0.592523	2.2785	0.800185	0.118678	0.074769	39.7254	50
TWPID11786	-1.04812	0.496487	1.2846	0.775332	0.174182	0.046464	24.5726	65
TWPID11787	-1.79499	1.56506	1.36507	0.724242	0.227215	0.0485427	23.5547	65
TWPID12017	-0.794878	0.737151	0.563986	0.785416	0.183515	0.0310212	25.094	66
TWPID11937	0.340929	-0.139525	-0.603672	0.837019	0.145336	0.0176441	25.8687	41
TWPID11938	0.492745	-0.426493	0.120772	0.843375	0.131238	0.0253861	31.1981	41
TWPID12070	0.422869	-0.333918	-0.0133869	0.840715	0.135354	0.0239302	29.0174	63
TWPID10282	0.690162	-0.69859	0.494678	0.854844	0.113616	0.0299701	35.3796	63
TWPID8118	0.365601	-0.189877	-0.652593	0.838028	0.143186	0.0172762	24.2995	63
TWPID8119	-0.0729124	0.309508	-0.587687	0.81582	0.166489	0.0176904	24.0564	63
TWPID8274	-0.119489	0.169685	0.277962	0.813398	0.159225	0.0273767	32.7734	67
TWPID8280	-0.159616	0.38336	-0.872056	0.812253	0.170663	0.0151728	32.2528	67
TWPID8289	1.01431	-0.986993	0.295397	0.8778	0.0902047	0.0275029	22.6113	72
TWPID8315	0.608384	-0.358529	-0.773456	0.849091	0.134825	0.0160846	23.9188	68
TWPID8318	1.03107	-1.37089	1.82441	0.881262	0.0595102	0.0592281	24.7556	68
TWPID8353	1.55389	-1.67573	1.16424	0.920868	0.0365783	0.0425533	26.858	70
TWPID8368	0.1295	0.00662258	-0.291903	0.827159	0.151865	0.0209765	23.0407	68
TWPID8371	0.0662738	0.186507	-0.886837	0.823611	0.159613	0.0150538	26.0814	68
TWPID8403	0.401241	-0.379798	0.288413	0.839642	0.132879	0.0274795	30.0416	75
TWPID8404	0.914158	-0.604405	-1.42715	0.871813	0.11759	0.0105972	28.0339	75
TWPID8405	0.474136	-0.244126	-0.703128	0.84264	0.140488	0.0168724	25.361	70
TWPID8406	-0.0695927	0.365601	-0.969204	0.816152	0.169797	0.0140502	23.1108	70
TWPID8415	-1.05966	1.32172	-0.927234	0.773154	0.212242	0.0146041	27.9367	66
TWPID8430	-0.0331187	0.415638	-2.2785	0.817863	0.171765	0.00294129	16.1665	66
TWPID8432	-0.358529	0.632469	-0.70742	0.803241	0.179892	0.0168677	19.2806	66
TWPID8436	-0.612374	0.189877	1.30786	0.793362	0.159665	0.0469729	25.6544	61
TWPID8437	-1.61182	1.84712	-0.540597	0.741213	0.240675	0.0181023	23.091	61
TWPID8445	0.347956	-0.292185	-0.0804058	0.837319	0.138309	0.0230714	28.3654	70
TWPID8446	0.152912	0.0397457	-0.733449	0.828295	0.153101	0.0165948	27.9567	70
TWPID8454	-0.0995019	0.10949	0.330545	0.814003	0.155826	0.0277944	27.3683	61
TWPID8455	1.27555	-1.17724	-0.284926	0.901168	0.0778137	0.0210181	25.1667	61
TWPID8456	-1.32969	1.76277	-2.16084	0.757482	0.237599	0.00321556	24.7957	68
TWPID8457	-0.934461	1.20414	-1.71262	0.780071	0.207463	0.00766101	25.4753	68
TWPID8467	-0.0895236	0.306036	-0.513679	0.814526	0.166396	0.0184868	20.8325	75
TWPID8471	-0.0563213	0.37269	-1.12557	0.816708	0.170392	0.0129004	22.8462	75
TWPID8559	-0.924262	0.981618	0.04352	0.780311	0.194265	0.0244887	25.5929	68
TWPID8560	-0.955158	0.745869	0.777978	0.778717	0.183963	0.0342916	25.9142	68
TWPID8599	-0.292185	0.894224	-2.32585	0.806473	0.191067	0.00245979	23.3609	73
TWPID8600	0.874639	-0.636518	-0.942778	0.869119	0.116029	0.0144343	25.5811	73
TWPID8781	0.37269	0.0530051	-1.6843	0.83839	0.153409	0.00767525	21.9917	53
TWPID8848	2.04402	-1.90482	0.791639	0.941837	0.0203921	0.0344756	27.1591	40
TWPID8888	-0.669303	0.69859	0.233009	0.791073	0.182066	0.0268612	26.9473	54
TWPID8897	0.233904	0.0795542	-1.53752	0.833198	0.154477	0.00931168	29.5792	55
TWPID8899	-0.549645	0.503992	0.0871226	0.796112	0.174359	0.0250934	29.7663	55
TWPID8933	0.69859	-0.817795	0.963865	0.856731	0.104878	0.0383908	26.9102	66
TWPID9248	0.254373	-0.119489	-0.391275	0.833822	0.146113	0.0196034	25.2818	47
TWPID9263	0.250954	-0.45569	0.800828	0.833697	0.129843	0.0346958	27.268	47
TWPID9348	-0.00331127	-0.433757	1.29228	0.819664	0.131144	0.0467065	24.232	52
TWPID9350	-0.295642	0.408429	-0.16812	0.806391	0.171594	0.0220148	25.4867	52
TWPID10235	0.620382	-0.210146	-1.74238	0.850526	0.142068	0.0074061	23.9158	39
TWPID10236	0.169685	-0.146215	0.0972052	0.829414	0.145263	0.0251948	23.193	39
TWPID7809	0.66104	-0.608384	0.457196	0.852661	0.117548	0.0294589	31.5932	53
TWPID7823	0.0596381	-0.323433	0.623874	0.823548	0.135522	0.0317005	23.5779	62
TWPID8317	-0.340929	0.347956	-0.460915	0.803829	0.169124	0.0189224	19.9148	65
TWPID8325	1.51104	-1.50075	0.571851	0.919276	0.0487692	0.031071	29.677	59
TWPID8326	0.644649	-0.485281	-1.77377	0.852048	0.127912	0.00716042	33.5492	59
TWPID8499	-0.492745	0.759054	-0.599662	0.797492	0.184788	0.0176453	28.1985	56
TWPID8505	-1.1384	1.38804	-1.06462	0.769612	0.214991	0.0133143	24.5227	56
TWPID8628	-1.05387	1.33775	-1.92094	0.773786	0.21313	0.00538144	21.6083	55
TWPID8632	-0.507755	0.702822	-0.334082	0.797128	0.182254	0.0206175	20.4374	55
TWPID9276	0.362063	-0.00662258	-1.36507	0.837875	0.151101	0.0109428	22.8329	58
TWPID9287	0.496487	-0.75025	1.24731	0.843417	0.111355	0.045228	23.4768	58
TWPID10479	-0.216922	0.401241	-0.636118	0.809212	0.171476	0.0173792	25.7599	46
TWPID10480	0.879504	-0.836442	0.202167	0.870047	0.10331	0.0264569	25.0656	46
TWPID8383	0.970952	-0.785828	-0.777978	0.875198	0.108739	0.0160638	22.7061	47
TWPID8386	1.19058	-1.1576	0.185117	0.894718	0.0788211	0.0262313	23.4344	47
TWPID8719	-0.45569	0.250954	0.64022	0.798712	0.163242	0.0320285	22.4845	60
TWPID9206	1.52149	-1.70332	1.23287	0.919449	0.0354196	0.0451317	21.1427	62
TWPID9207	-2.88109	2.60278	1.21868	0.663483	0.288399	0.0442877	20.3125	62
TWPID9286	-0.13284	0.271512	-0.0871226	0.812926	0.16364	0.0229578	28.0152	61
TWPID9300	1.01986	-0.864972	-0.19193	0.879084	0.0990534	0.0218627	27.2216	61
TWPID10205	-1.37089	-0.268078	NA	0.755688	0.139171	NA	25.4393	66
TWPID8062	0.772372	-0.845876	0.916994	0.86013	0.102984	0.0368856	23.2239	40
TWPID8652	1.4056	-1.18388	-1.45551	0.91089	0.0778026	0.0101317	19.0635	60
TWPID8684	0.00662258	0.362063	-1.63141	0.820079	0.169514	0.00834185	21.7955	60
TWPID8152	0.394073	-0.401241	0.222705	0.839388	0.132128	0.0267893	27.3826	61
TWPID8232	-0.365601	0.616373	-0.627945	0.803117	0.179493	0.0173904	25.8222	61
TWPID8477	1.39677	-0.99783	-3.20832	0.910847	0.0891527	0	28.6163	62
TWPID8496	-1.15115	1.23906	-0.619814	0.769426	0.210079	0.0173958	28.5412	62
TWPID11203	0.186507	0.00993396	-0.665066	0.830295	0.151941	0.0172444	26.8734	39
TWPID11205	-0.433757	0.281833	0.67344	0.800055	0.16437	0.03274	26.0635	39
TWPID9692	0.557364	-0.213533	-1.79014	0.845692	0.141857	0.0065757	21.3149	52
TWPID9693	1.37941	-1.21793	-0.560067	0.910679	0.0713499	0.0179714	23.2708	52
TWPID10260	-0.534305	0.179772	0.911911	0.796426	0.159499	0.0368811	28.0267	59
TWPID10826	0.179772	0.036432	-1.41794	0.829545	0.152838	0.0106526	30.4235	59
TWPID9370	1.71762	-2.23987	1.90018	0.928087	0.00878993	0.0617068	29.7828	63
TWPID9349	-0.719881	0.545798	0.599662	0.788359	0.176021	0.0314982	23.4936	63
TWPID7285	-1.24623	1.77865	-2.87774	0.761492	0.238174	5.56703e-05	22.5162	46
TWPID7306	0.767917	-0.545798	-0.922102	0.860041	0.123765	0.014732	21.7008	46
TWPID10714	0.0264932	0.223707	-0.67344	0.820917	0.161855	0.0172282	24.3531	39
TWPID10190	0.600435	-0.136182	-2.12751	0.849006	0.145586	0.00336649	22.782	47
TWPID11010	-0.333918	0.28528	0.536728	0.804103	0.165297	0.0306006	22.6897	55
TWPID10384	-0.728489	0.970952	-0.556156	0.788032	0.193939	0.0180291	27.8852	46
TWPID10402	0.426493	-0.183138	-0.852641	0.840726	0.143446	0.0154376	31.002	46
TWPID11550	0.312983	0.0132455	-1.35663	0.836686	0.151986	0.0109973	29.7232	50
TWPID10766	0.596474	-0.772372	1.08248	0.848864	0.110557	0.0405784	33.8704	66
TWPID12370	-1.13209	1.57643	-2.19676	0.769623	0.227311	0.00306528	32.3425	56
TWPID10631	0.924262	-0.690162	-1.19785	0.872003	0.113787	0.0122768	41.3816	54
TWPID10943	-0.665166	0.519089	0.420347	0.791158	0.174972	0.0288974	38.4573	54
TWPID7719	0.790345	-0.715597	0.0200811	0.861215	0.113069	0.0242035	31.6679	44
TWPID7747	1.05966	-0.889296	-0.669247	0.883864	0.0974879	0.0172425	27.9402	44
TWPID12374	1.08317	-1.10121	0.669247	0.885071	0.082205	0.0327244	28.5952	49
TWPID12063	0.223707	-0.477844	0.886837	0.832991	0.12841	0.0361621	30.1593	49
TWPID9606	1.53211	-1.26812	-1.04131	0.919529	0.0670256	0.0134458	25.042	65
TWPID9607	0.737151	-0.503992	-0.755526	0.858382	0.125344	0.0162741	26.8633	65
TWPID12830	1.19734	-1.24623	0.843053	0.894728	0.0684817	0.0352737	26.3656	68
TWPID11489	0.397654	-0.899174	1.92094	0.839407	0.095847	0.0636269	31.1478	57
TWPID11425	0.965661	-0.665166	-1.61888	0.875024	0.114946	0.00868069	19.9727	59
TWPID11426	0.48156	-0.448355	0.236449	0.842916	0.130213	0.0268711	24.8777	59
TWPID11427	-0.156263	0.48901	-1.09459	0.81237	0.174045	0.0130479	22.4743	60
TWPID11454	1.22491	-1.05966	-0.552254	0.896636	0.0853331	0.0180312	36.6953	59
TWPID11480	1.42362	-1.11343	-2.06717	0.911615	0.081758	0.00413732	19.798	62
TWPID10577	-0.66104	0.588581	0.475853	0.791255	0.178152	0.0295859	43.9895	63
TWPID10593	-0.855385	0.295642	1.37362	0.783029	0.166227	0.0486766	41.1783	63
TWPID11030	-1.20414	1.19058	0.431339	0.764253	0.206728	0.0290193	22.0345	55
TWPID11825	1.94713	-2.71613	1.86096	0.938966	0	0.0601593	28.1783	55
TWPID11605	-0.112822	0.0264932	0.733449	0.813531	0.152553	0.0335824	25.2214	69
TWPID7765	-1.70332	1.90482	0.0368213	0.73133	0.244182	0.0244879	22.3574	74
TWPID7821	0.0397457	0.166327	-0.468371	0.822072	0.1591	0.0188278	24.8418	74
TWPID10459	1.74732	-1.64935	0.460915	0.929309	0.0400756	0.0294846	28.68	59
TWPID10488	0.257795	-0.159616	-0.288413	0.834027	0.144961	0.0210121	26.7401	59
TWPID11048	1.25346	-1.29064	0.872056	0.899018	0.0653714	0.0356108	24.9516	58
TWPID11051	-0.737151	0.511526	0.264075	0.788029	0.174558	0.0272762	26.8194	58
TWPID7909	0.929349	-0.884389	0.506056	0.872191	0.0977406	0.0300687	26.3377	57
TWPID7910	0.841149	-1.08317	1.5267	0.864291	0.0834143	0.0522945	27.2377	57
TWPID11986	2.44386	-2.44386	0.942778	0.958469	0.00339281	0.0378299	34.7373	61
TWPID12014	-1.35413	1.4328	-0.178312	0.756193	0.218434	0.0219782	28.6288	61
TWPID9306	0.934461	-1.07724	1.20474	0.872799	0.083443	0.0437575	31.7148	59
TWPID9307	1.86567	-2.16506	1.67064	0.933566	0.00998967	0.0564438	35.6087	59
TWPID12499	0.433757	-0.203381	-0.824105	0.840778	0.142794	0.0157203	26.997	56
TWPID12514	2.28255	-1.94713	-0.0770487	0.957423	0.0194848	0.0230924	25.7836	56
TWPID10882	1.46109	-1.23196	-0.896799	0.914714	0.0692868	0.0149746	27.1831	58
TWPID10695	0.0463743	0.1295	-0.351829	0.822256	0.156635	0.0203586	23.9083	55
TWPID7499	1.11961	-1.06548	0.16812	0.888857	0.085129	0.026014	33.7857	53
TWPID7761	-2.07153	2.23987	-1.0242	0.706145	0.27649	0.0135699	35.9903	53
TWPID12092	-1.3459	1.39677	-0.271012	0.756793	0.215982	0.0212779	20.4432	62
TWPID7046	0.90914	-0.781327	-0.427669	0.871403	0.109137	0.0192879	29.1241	62
TWPID7895	-0.326924	0.419251	-0.0301243	0.804334	0.171916	0.0237503	29.0352	81
TWPID7110	-1.4328	1.3459	0.157946	0.753035	0.213186	0.0259123	23.5585	59
TWPID7111	-1.07724	1.23196	-0.607693	0.772531	0.209901	0.0175681	25.9483	59
TWPID7453	-0.545798	0.860168	-1.16424	0.796188	0.18976	0.0125094	25.0036	60
TWPID7553	-0.808577	0.781327	0.391275	0.785193	0.186237	0.0285703	29.9212	60
TWPID7153	2.60278	-2.1007	0.212425	0.960893	0.0124182	0.026689	31.1301	58
TWPID7149	3.21138	-2.71613	0.298895	0.972484	0	0.0275162	34.0785	58
TWPID10576	1.3459	-1.49061	1.1319	0.907569	0.0506372	0.0417939	29.7056	56
TWPID10697	-1.29829	1.36246	0.117401	0.759441	0.214211	0.0253746	26.2917	56
TWPID7711	-0.448355	0.685966	-0.420347	0.799071	0.18162	0.0193085	32.2133	67
TWPID7712	0.584648	-0.261219	-1.22575	0.84817	0.139768	0.0120624	30.7062	67
TWPID7441	1.45153	-1.62408	1.19102	0.913963	0.0415473	0.0436389	43.5545	61
TWPID7305	0.386926	-0.27839	-0.694583	0.839262	0.138864	0.0170273	23.5369	61
TWPID7786	-0.319946	0.0729124	1.00184	0.804874	0.154324	0.039326	27.6817	55
TWPID6994	0.10949	-0.452019	1.21168	0.826194	0.129864	0.0439427	31.3595	55
TWPID7189	0.470434	-0.386926	-0.39489	0.842448	0.132784	0.0195996	23.072	59
TWPID7009	-0.799428	0.864972	-0.205584	0.785403	0.189925	0.0218075	26.1393	59
TWPID7094	1.06548	-0.860168	-0.810086	0.884685	0.0994478	0.015867	20.9572	43
TWPID10965	-1.99324	1.6624	1.64421	0.708347	0.231573	0.0555113	23.4173	64
TWPID10966	-1.71762	1.63658	0.828814	0.730053	0.229937	0.0351312	35.3314	64
TWPID10969	-1.51104	1.24623	0.833542	0.746628	0.210163	0.0351983	23.1444	59
TWPID12792	0.146215	-0.166327	0.226137	0.827622	0.144523	0.0267929	20.8829	46
TWPID11980	-0.648731	0.576809	0.552254	0.791367	0.177773	0.0308601	30.4867	64
TWPID7020	2.07153	-1.57643	-1.21168	0.944571	0.0431954	0.0122337	27.2847	64
TWPID10673	-0.500236	0.763478	-0.724718	0.79747	0.18523	0.0166353	33.4375	56
TWPID10679	1.5998	-1.79499	1.31577	0.923324	0.0295486	0.0471277	35.6051	56
TWPID12523	-0.415638	0.379798	0.413046	0.800677	0.170483	0.0288401	23.9426	52
TWPID12590	-0.323433	0.474136	-0.373273	0.804662	0.173494	0.0199554	25.2416	52
TWPID7042	-1.02545	1.25346	-1.24731	0.775875	0.210491	0.0119492	45.8846	73
TWPID7478	-0.75025	1.0424	-0.764461	0.786759	0.19705	0.0161915	25.625	73
TWPID7011	-0.519089	0.719881	-1.08248	0.796734	0.182809	0.0132344	21.4711	71
TWPID7508	-0.0928487	0.299103	-0.435015	0.814518	0.166266	0.0192158	21.5836	71
TWPID6997	-1.33775	1.79499	-2.23577	0.757105	0.239124	0.00298675	19.9993	50
TWPID7088	0.831753	-0.588581	-0.746652	0.86424	0.119449	0.0163118	20.8333	50
TWPID6980	-0.233904	-0.036432	0.351829	0.808898	0.149463	0.0280913	27.526	50
TWPID7115	-1.26075	1.31383	0.164727	0.760887	0.212189	0.0260057	25.4737	58
TWPID10725	1.1576	-1.28306	0.922102	0.891499	0.0656753	0.0370041	34.1609	69
TWPID7246	-0.864972	0.836442	0.472109	0.781977	0.188443	0.0295801	21.6845	61
TWPID7442	-2.16506	2.20093	-0.0502206	0.696912	0.270572	0.0235426	20.0784	61
TWPID10533	0.632469	-0.640579	0.703128	0.851192	0.115691	0.0331168	28.0337	63
TWPID11165	-1.17724	1.29064	-2.44002	0.76573	0.211637	0.00159041	20.6228	63
TWPID12408	0.261219	-0.355001	0.54836	0.834361	0.134936	0.0307027	27.6349	62
TWPID6993	-0.530489	0.142869	0.656739	0.796474	0.158137	0.0324971	24.8569	51
TWPID12147	0.850621	-0.82243	0.0837637	0.865338	0.104776	0.0250228	27.9129	51
TWPID12387	1.61182	-1.45153	-0.147788	0.923595	0.0541568	0.0222486	22.2158	54
TWPID11835	-1.00329	0.949945	0.25715	0.776455	0.193113	0.0271586	20.4688	57
TWPID12204	0.281833	-0.656926	1.40885	0.835454	0.115161	0.0493851	23.5929	57
TWPID14202	0.6244	-0.5535	0.0636289	0.850693	0.123212	0.0246776	27.3332	56
TWPID14283	-0.386926	-0.149563	1.51605	0.802612	0.145147	0.0522412	24.9272	56
TWPID14423	1.02545	-0.90914	-0.00334664	0.880351	0.0956554	0.0239933	26.2008	49
TWPID14442	0.166327	-0.0729124	-0.0535717	0.829048	0.14741	0.0235425	27.6453	49
TWPID14842	-0.986993	0.116155	2.03962	0.777196	0.156269	0.0665347	20.0561	46
TWPID14964	-1.23906	0.831753	1.1007	0.761748	0.188102	0.0410535	22.2266	46
TWPID14988	0.960396	-1.05387	1.04131	0.874592	0.0853886	0.0400196	27.0381	51
TWPID15008	-0.419251	0.412031	0.291903	0.800643	0.17174	0.027493	26.7505	51
TWPID15329	-0.781327	0.879504	-0.348271	0.785849	0.190331	0.0204132	27.3413	57
TWPID15344	1.26812	-1.15115	-0.632026	0.900573	0.0799796	0.0173817	25.6781	57
TWPID17178	2.01798	-1.96966	1.12557	0.940575	0.0176702	0.0417552	22.1533	59
TWPID17593	0.206762	0.0298058	-0.857464	0.831129	0.152734	0.0153771	28.9518	59
TWPID17597	0.408429	-0.173046	-0.819414	0.840176	0.144062	0.0157616	18.7026	43
TWPID17625	-0.69437	0.485281	0.90685	0.789701	0.173914	0.0363844	23.298	55
TWPID17629	-0.817795	0.939598	-0.120772	0.784657	0.192706	0.0226375	23.4069	55
TWPID17652	-2.1007	-0.549645	NA	0.698105	0.123334	NA	32.5609	51
TWPID17653	1.07724	-0.992397	-0.0904824	0.884927	0.0895294	0.0229429	31.9559	51
TWPID17664	-0.874639	0.986993	-0.124144	0.781761	0.194573	0.0226008	21.0171	53
TWPID17665	0.203381	-0.1295	-0.151172	0.831	0.14571	0.0222326	21.4438	53
TWPID17674	-1.26812	1.07134	0.974571	0.7608	0.199094	0.0387411	20.8323	39
TWPID17676	1.07134	-1.01986	0.198752	0.884894	0.0886603	0.0264458	30.328	72
TWPID17684	-1.54291	1.47079	0.810086	0.744914	0.220257	0.0348287	24.1588	72
TWPID17685	1.12583	-1.00878	-0.260611	0.889657	0.0889028	0.0214403	29.707	72
TWPID18629	0.316463	-0.227103	-0.698849	0.836738	0.141532	0.0169977	26.2469	69
TWPID18199	-1.588	1.53211	0.348271	0.742747	0.225538	0.0280367	26.6991	72
TWPID18200	1.32969	-1.3459	0.595661	0.906452	0.0621258	0.0314218	27.6953	72
TWPID18212	-0.827083	0.944759	-0.127517	0.784198	0.192958	0.0225993	21.8007	63
TWPID18213	-0.0298058	0.146215	-0.583714	0.818523	0.158496	0.0177247	21.2703	63
TWPID18224	-0.785828	1.10121	-1.82441	0.785541	0.200947	0.00657185	22.2804	74
TWPID18225	0.576809	-0.0629556	-2.59914	0.847699	0.147876	0.00139974	20.0163	74
TWPID18227	0.430122	-0.169685	-0.90685	0.840749	0.144291	0.01496	26.5643	52
TWPID18280	-0.763478	0.924262	-0.239892	0.786165	0.192235	0.0216007	23.721	62
TWPID14007	-1.18388	1.02545	0.93239	0.765727	0.196483	0.0377098	28.1555	54
TWPID13671	0.210146	-0.412031	0.896799	0.831298	0.131731	0.0362118	26.1302	54
TWPID16808	-1.11961	1.48063	-1.4851	0.769861	0.220361	0.00977832	27.0045	46
TWPID16809	-1.1073	1.03672	0.449778	0.770158	0.196947	0.0291589	21.867	46
TWPID16820	0.656926	-0.612374	0.174913	0.85247	0.117526	0.0260363	33.257	58
TWPID16821	-1.36246	0.316463	2.23577	0.755852	0.167253	0.0721713	33.7891	58
TWPID15670	1.36246	-1.25346	-0.202167	0.909762	0.0684297	0.0218085	32.2359	71
TWPID15671	1.03672	-0.934461	0.137645	0.881756	0.092468	0.0257759	26.8787	71
TWPID15689	-0.213533	-0.247539	1.44593	0.809533	0.140445	0.0500219	22.1916	69
TWPID15690	-0.200001	0.173046	-0.110664	0.810538	0.159439	0.0228347	23.9463	69
TWPID15767	-0.889296	0.899174	0	0.781202	0.191206	0.0240128	37.3936	40
TWPID15890	-1.12583	1.17064	-0.157946	0.769759	0.205874	0.0221681	26.0351	47
TWPID15891	-1.38804	1.30602	0.686089	0.754956	0.212075	0.0329684	27.7588	47
TWPID15980	0.0231809	-0.00331127	0.327013	0.820801	0.151415	0.027784	29.671	72
TWPID15981	-0.0629556	-0.0762329	0.805449	0.816548	0.147401	0.0347145	27.7625	72
TWPID15993	-0.69859	0.75025	-0.117401	0.789696	0.184278	0.0227468	25.8264	60
TWPID15994	-1.10121	1.00878	0.615763	0.770226	0.19588	0.0316146	33.249	60
TWPID16002	0.507755	-0.6244	0.98539	0.843638	0.116524	0.0387883	23.4091	75
TWPID16003	-0.189877	0.433757	-0.838288	0.811018	0.172728	0.0155383	24.6933	75
TWPID16004	1.63658	-1.23906	-2.01353	0.925215	0.0687515	0.00447535	25.0065	66
TWPID16005	-0.538128	0.596474	-0.19534	0.79638	0.178947	0.0218421	26.572	66
TWPID16030	0.711326	-1.29829	2.51167	0.857027	0.0651619	0.0770649	30.3745	41
TWPID16031	-0.6244	-0.737151	NA	0.792985	0.112141	NA	29.5036	41
TWPID16048	-0.503992	0.10283	1.33185	0.797179	0.155512	0.0473082	20.7963	62
TWPID16099	2.88109	-1.99324	-0.656739	0.965555	0.0171391	0.017276	45.2844	60
TWPID16100	-0.337421	0.673451	-0.911911	0.803865	0.18131	0.0148255	33.3974	60
TWPID16101	-0.176408	0.426493	-0.782515	0.81162	0.17234	0.0160407	29.4949	59
TWPID16102	-0.732813	0.817795	0.0301243	0.788029	0.187597	0.0243741	32.6371	59

## Sheet: TableS2
GTEX_ID	adipocyte	cd4	MVEC	m1_macro	m2_macro	P.value	Pearson.Correlation	RMSE
SRR1071453	0.578439	0	0.343285	0	0.0782768	0.00201005	0.362263	1.07035
SRR1072247	0.561543	0	0.335481	0	0.102975	0.00201005	0.392758	1.03516
SRR1073581	0.396997	0	0.529531	0	0.0734722	0.0120603	0.245949	1.1435
SRR1075971	0.717417	0.00724987	0.209396	0	0.0659369	0	0.612024	0.874974
SRR1077038	0.376783	0	0.525546	0	0.0976715	0.040201	0.129862	1.21658
SRR1078489	0.410835	0	0.513536	0	0.0756292	0.0361809	0.136543	1.22075
SRR1079522	0.183233	0.024452	0.663599	0.000206881	0.128509	0.0040201	0.295154	1.10919
SRR1080270	0.663959	0	0.274947	0	0.0610947	0.00201005	0.374126	1.09074
SRR1080459	0.464965	0	0.44147	0	0.0935646	0.00201005	0.374104	1.03795
SRR1081567	0.642	0	0.323198	0	0.0348021	0	0.55471	0.919129
SRR1082173	0.651921	0	0.24349	0	0.104589	0	0.472681	0.990602
SRR1082376	0.650398	0	0.265165	0	0.0844363	0.00301508	0.341724	1.10885
SRR1082883	0.622501	0	0.145413	0.0434888	0.188597	0.00100503	0.43846	0.995805
SRR1083311	0.619707	0	0.331065	0	0.0492285	0.00301508	0.338931	1.10826
SRR1085134	0.531114	0	0.410791	0	0.0580951	0.00201005	0.403687	1.03143
SRR1085285	0.594226	0.00133413	0.335681	0	0.0687591	0.00201005	0.378272	1.06284
SRR1085996	0.426097	0.0133518	0.468341	0.000410568	0.0917993	0.0201005	0.186558	1.17149
SRR1090407	0.517021	0	0.412848	0	0.0701313	0.0040201	0.308926	1.10318
SRR1091380	0.687202	0.0251285	0.28281	0.00303173	0.0018276	0	0.461114	1.02438
SRR1091572	0.756019	0	0.163946	0	0.0800348	0.00201005	0.3594	1.14337
SRR1093148	0.769302	0.0133409	0.125766	0.00236892	0.0892219	0	0.58331	0.925843
SRR1095455	0.702209	0	0.226188	0	0.0716027	0	0.775356	0.663052
SRR1095575	0.589448	0.000657037	0.395385	8.17148e-05	0.0144277	0	0.504539	0.961592
SRR1096383	0.504089	0	0.46244	0	0.0334712	0.0080402	0.275033	1.14078
SRR1096712	0.437044	0	0.469614	0	0.0933415	0.0201005	0.187217	1.17765
SRR1097013	0.550371	0	0.414222	0	0.0354068	0.00201005	0.373893	1.06649
SRR1099072	0.538384	0	0.36919	0	0.0924261	0.0080402	0.271292	1.12957
SRR1099096	0.77925	0.00125528	0.142784	0	0.0767108	0	0.72439	0.760177
SRR1100419	0.292318	0	0.558495	0	0.149186	0.0311558	0.149628	1.18918
SRR1100677	0.642688	0	0.309613	0	0.0476992	0.0120603	0.243397	1.19361
SRR1101643	0.410256	0	0.495841	0	0.093903	0.0150754	0.211722	1.15944
SRR1102631	0.611126	0.00141182	0.317164	0	0.070298	0	0.606792	0.8508
SRR1105198	0.348308	0	0.421846	0	0.229846	0.0201005	0.186469	1.12694
SRR1309160	0.534623	0	0.431349	0	0.0340286	0.00201005	0.40755	1.03576
SRR1310275	0.584513	0.00571366	0.296021	0.000124455	0.113628	0.00301508	0.329553	1.08898
SRR1310542	0.599418	0	0.218765	0	0.181817	0.0100503	0.260435	1.13832
SRR1310584	0.852399	0.0111505	0.0675208	0.0020152	0.066914	0	0.775197	0.719742
SRR1311018	0.58621	0	0.379807	0	0.0339832	0	0.604396	0.855568
SRR1311266	0.725354	0	0.213535	0.00283831	0.0582722	0	0.596761	0.896746
SRR1312501	0.500064	0	0.34404	0	0.155896	0.0080402	0.272536	1.10392
SRR1314873	0.276731	0	0.539273	0	0.183996	0.00603015	0.279167	1.08555
SRR1315081	0.644431	0	0.330211	0	0.0253585	0.0040201	0.307306	1.14845
SRR1315225	0.715799	0	0.197398	0.000143552	0.0866592	0	0.625356	0.858419
SRR1315931	0.636386	0	0.273596	0	0.0900185	0.00100503	0.438596	1.01883
SRR1316367	0.766419	0	0.0991547	0	0.134427	0	0.794075	0.650995
SRR1317365	0.755581	0	0.244419	0	0	0	0.524117	0.995745
SRR1317410	0.51046	0	0.395986	0	0.0935545	0	0.51498	0.921063
SRR1317446	0.785342	0.000981314	0.211509	0	0.00216789	0.00201005	0.407752	1.12443
SRR1317771	0.310049	0	0.568353	0	0.121598	0.0120603	0.242735	1.13346
SRR1317985	0.368498	0	0.60209	0	0.0294113	0.0040201	0.304077	1.12178
SRR1318354	0.843719	0.0105022	0.0982709	0.00249405	0.0450141	0	0.508797	1.05016
SRR1318796	0.137012	0	0.627733	0	0.235255	0.0371859	0.135454	1.20159
SRR1318879	0.522788	0	0.411566	0	0.0656463	0.00301508	0.331947	1.0872
SRR1319204	0.625587	0	0.315958	0	0.0584543	0.00301508	0.352852	1.09623
SRR1319731	0.735753	0.00529024	0.203522	0	0.0554347	0	0.704141	0.771784
SRR1319882	0.690902	0	0.255128	0	0.0539704	0	0.736793	0.71621
SRR1319903	0.653683	0	0.310206	0	0.0361114	0	0.511174	0.965816
SRR1322936	0.516309	0	0.242397	9.42496e-05	0.241201	0	0.538043	0.879698
SRR1324025	0.303354	0	0.490679	0	0.205967	0.0291457	0.157331	1.15705
SRR1325906	0.802249	0	0.1598	0.000442355	0.037508	0	0.756375	0.727296
SRR1326270	0.535169	0	0.436918	0	0.0279136	0.00301508	0.314118	1.11578
SRR1326579	0.460791	0	0.22344	0	0.315769	0	0.46774	0.92382
SRR1327834	0.448806	0	0.448923	0	0.10227	0.0190955	0.19136	1.1719
SRR1328620	0.768001	0.00416656	0.181187	0.000382435	0.0462629	0	0.604262	0.906811
SRR1330588	0.718099	0	0.159535	0	0.122367	0.00201005	0.35871	1.11976
SRR1330920	0.648543	0	0.209351	0	0.142106	0.0100503	0.253905	1.16979
SRR1331708	0.530404	2.74121e-05	0.310772	0.0012476	0.157549	0	0.661011	0.76865
SRR1332069	0.488209	0	0.436632	0	0.0751596	0	0.459873	0.972892
SRR1332424	0.524681	0.0170935	0.132833	0.00390917	0.321483	0	0.713325	0.70354
SRR1332443	0.84533	0.0184284	0.10636	0.00116021	0.0287211	0	0.772447	0.720986
SRR1332969	0.261405	0	0.572058	0	0.166537	0.0291457	0.15145	1.18589
SRR1334098	0.641918	0	0.295081	0	0.0630014	0.00201005	0.371167	1.08503
SRR1337192	0.502784	0	0.164996	0	0.332219	0	0.558419	0.854593
SRR1337342	0.649648	0	0.192804	0	0.157549	0	0.476155	0.980509
SRR1337606	0.39625	0.0428103	0.262361	0.0018501	0.296728	0.00201005	0.404862	0.954878
SRR1338031	0.480622	0	0.517802	0	0.00157587	0.00301508	0.318949	1.117
SRR1338147	0.725822	0	0.166779	0	0.107399	0.00301508	0.318855	1.15951
SRR1338426	0.41702	0.0174625	0.340406	0.000232476	0.22488	0.0190955	0.205628	1.11348
SRR1341344	0.536441	0.0286921	0.196939	0.0014595	0.236469	0	0.447846	0.957073
SRR1345146	0.532374	0	0.349606	0	0.11802	0.00201005	0.407254	1.01355
SRR1345609	0.447956	0.0163265	0.479552	0.000752214	0.0554132	0.00100503	0.426975	0.998557
SRR1346773	0.702992	0	0.213659	0	0.0833495	0	0.744025	0.706709
SRR1347060	0.778245	0	0.156244	0	0.0655107	0	0.457543	1.06525
SRR1347166	0.262703	0	0.251905	0	0.485392	0.00301508	0.319018	0.99394
SRR1347459	0.368381	0	0.366274	0	0.265345	0.0241206	0.166313	1.13049
SRR1347819	0.783373	0.0024691	0.168354	0	0.0458038	0	0.544918	0.979966
SRR1348402	0.610476	0	0.300235	0	0.0892887	0.00201005	0.357122	1.08117
SRR1349121	0.622056	0	0.322457	0	0.0554874	0	0.456492	1.00484
SRR1351303	0.447818	0	0.487586	0.00211471	0.0624817	0	0.445157	0.986434
SRR1351347	0.652821	0	0.286276	0	0.0609029	0.00301508	0.335009	1.12
SRR1351454	0.694858	0	0.222561	0	0.082581	0	0.667728	0.802194
SRR1353199	0.61894	0	0.323496	0	0.057564	0	0.535992	0.927874
SRR1353309	0.553118	0.00532716	0.426047	0.000228314	0.0152801	0.0040201	0.297877	1.1338
SRR1354315	0.794553	0	0.169354	0	0.0360924	0.00201005	0.408194	1.12461
SRR1354931	0.530483	0	0.427157	0	0.0423606	0.00301508	0.329214	1.098
SRR1355172	0.452396	0	0.528151	0	0.0194523	0.0100503	0.261373	1.15443
SRR1359062	0.42794	0	0.414778	0	0.157282	0.0150754	0.221861	1.12952
SRR1359447	0.675372	0.0121242	0.311719	0.000784919	0	0	0.538251	0.948867
SRR1360695	0.623223	0.00118886	0.375588	0	0	0	0.558979	0.91741
SRR1361174	0.605988	0.0165729	0.375187	0.000304967	0.0019474	0.00100503	0.439628	1.02376
SRR1361522	0.378336	0.00536935	0.583882	0	0.0324128	0.00502513	0.2895	1.12772
SRR1361652	0.330063	0.0496417	0.573031	0.00446935	0.0427943	0	0.580679	0.853699
SRR1362310	0.409918	0	0.434434	0	0.155648	0.00201005	0.379359	1.01259
SRR1362866	0.434127	0	0.355572	0	0.210301	0.00301508	0.318134	1.04719
SRR1363858	0.743437	0.0393486	0.148899	0.000522615	0.0677931	0.00100503	0.429848	1.06614
SRR1363968	0.618765	0	0.346698	5.25168e-05	0.0344843	0	0.464624	1.00109
SRR1365291	0.388619	0	0.417651	0	0.193731	0.0180905	0.206807	1.12579
SRR1366648	0.548915	0	0.451085	0	0	0.00301508	0.336995	1.10894
SRR1367825	0.708348	0	0.291648	0	0	0.00301508	0.321819	1.16647
SRR1368597	0.43783	0	0.516151	0	0.0460183	0.0140704	0.230773	1.16591
SRR1369196	0.687196	0	0.202647	0	0.110157	0.00201005	0.364021	1.10136
SRR1370329	0.657682	0	0.317264	0	0.0250543	0	0.664053	0.804162
SRR1373694	0.815704	0	0.155642	0	0.0286536	0.00301508	0.353049	1.18894
SRR1373746	0.621454	0	0.282186	0	0.0963602	0	0.567014	0.890965
SRR1375329	0.15222	0	0.549294	0.0381955	0.26029	0.0201005	0.185269	1.12911
SRR1376939	0.530152	0	0.394987	0	0.0748613	0.0080402	0.273565	1.13139
SRR1377423	0.443728	0	0.475888	0	0.0803841	0.00603015	0.279256	1.11543
SRR1378885	0.382663	0	0.498178	0	0.119159	0.0120603	0.244578	1.12597
SRR1379495	0.524482	0	0.393556	0	0.0819613	0.00301508	0.343396	1.07345
SRR1380393	0.57748	0	0.401498	0	0.0210218	0	0.479073	0.982071
SRR1380657	0.563807	0	0.228137	0	0.208056	0.0190955	0.194478	1.16902
SRR1380764	0.716147	0	0.214894	0	0.0689592	0	0.679267	0.796271
SRR1382890	0.409284	0	0.5659	0.00125039	0.0235655	0.00201005	0.373147	1.06339
SRR1383699	0.597997	0	0.313928	0	0.0880758	0.00201005	0.410862	1.03214
SRR1384395	0.70144	0	0.246985	0	0.0515748	0.00502513	0.289255	1.18012
SRR1385501	0.591327	0	0.233843	0	0.174831	0.00301508	0.34054	1.07384
SRR1386689	0.729633	0	0.232297	0	0.03807	0.00100503	0.438813	1.06298
SRR1387856	0.76507	0.0279525	0.142244	0.00466366	0.0600696	0	0.821286	0.605826
SRR1387921	0.561058	0	0.39355	0	0.0453913	0	0.487665	0.964913
SRR1388354	0.581527	0	0.354694	0.00508694	0.0586918	0	0.529923	0.924167
SRR1395554	0.713302	0	0.222553	0	0.0641452	0	0.530472	0.962377
SRR1395575	0.569195	0	0.365137	0	0.065668	0.0040201	0.303341	1.11918
SRR1396616	0.350822	0	0.510431	0	0.138747	0.0291457	0.155658	1.18204
SRR1397366	0.631948	0.00516689	0.342882	0	0.020003	0.00100503	0.42502	1.04273
SRR1398924	0.69239	0.0779379	0.147202	0.00687225	0.0755983	0	0.79134	0.627871
SRR1399797	0.645	0	0.229113	0	0.125887	0	0.451205	1.00508
SRR1399971	0.59164	0	0.34981	0	0.058551	0	0.545317	0.912364
SRR1400202	0.603858	0.00376884	0.280622	0	0.111752	0	0.502555	0.946077
SRR1400847	0.694585	0	0.256319	0	0.0490959	0	0.575392	0.91068
SRR1400910	0.449738	0	0.452398	0	0.097864	0	0.686496	0.742337
SRR1400974	0.314741	0	0.685259	0	0	0.0190955	0.190183	1.23777
SRR1401211	0.614123	0	0.354206	0	0.031671	0	0.442606	1.02084
SRR1401468	0.847882	0.0247572	0.0927277	0.00077712	0.0338562	0	0.766908	0.7298
SRR1402962	0.645925	0	0.240758	0	0.113318	0	0.572749	0.889624
SRR1403005	0.680984	0	0.292516	0	0.0265001	0.00201005	0.395659	1.08508
SRR1404209	0.303252	0	0.556118	0	0.14063	0.0150754	0.222394	1.14055
SRR1405165	0.24314	0	0.422629	0	0.334231	0.0190955	0.200951	1.09162
SRR1405331	0.368387	0	0.440342	0	0.191271	0.0291457	0.151904	1.16278
SRR1405525	0.627099	0.0115271	0.254002	0.000203788	0.107169	0	0.588141	0.86696
SRR1405547	0.599639	0	0.363695	0	0.0366663	0.0080402	0.273417	1.15909
SRR1405660	0.134101	0	0.65056	0	0.215339	0.0150754	0.219471	1.15438
SRR1407250	0.647582	0.014359	0.136643	0	0.201416	0	0.540553	0.913419
SRR1408393	0.500888	0	0.453288	0	0.0458246	0.0190955	0.193073	1.19756
SRR1408471	0.486675	0	0.461439	0	0.0518862	0.0040201	0.308716	1.10588
SRR1409374	0.677075	0.002161	0.289802	0.00268804	0.0282741	0	0.689824	0.776041
SRR1409854	0.53136	0	0.32156	0	0.14708	0.0040201	0.292061	1.09839
SRR1410678	0.481487	0	0.425193	0	0.0933206	0.00301508	0.35457	1.05525
SRR1413329	0.400165	0	0.425351	0	0.174485	0.0120603	0.246028	1.1053
SRR1413436	0.346597	0	0.522269	0	0.131134	0.00301508	0.329149	1.06046
SRR1413501	0.268479	5.51458e-05	0.690594	5.99181e-05	0.0408122	0.0120603	0.245948	1.18339
SRR1413541	0.468112	0.0143109	0.417721	0.000169432	0.0996874	0.00603015	0.283139	1.10132
SRR1413602	0.402776	0	0.433516	0	0.163708	0.0190955	0.196296	1.14352
SRR1414229	0.86611	0.0520498	0	0.00558116	0.0762592	0	0.879793	0.53741
SRR1415004	0.435559	0	0.4495	0	0.114941	0.00301508	0.34074	1.05586
SRR1415398	0.262864	0	0.639705	0	0.0974311	0.0432161	0.118504	1.24583
SRR1416248	0.572029	0	0.339824	0.000152245	0.0879946	0	0.603198	0.844648
SRR1416313	0.619183	0	0.320149	0	0.0606686	0.00301508	0.341196	1.10346
SRR1416654	0.683949	0.00591809	0.250946	0.000691866	0.0584952	0.00201005	0.383942	1.08867
SRR1417342	0.322065	0	0.642879	0.00514712	0.029909	0.00301508	0.327995	1.10727
SRR1419917	0.350777	0	0.595948	0	0.0532752	0.00201005	0.392709	1.04034
SRR1420067	0.493917	0	0.379781	0	0.126302	0.00201005	0.412673	1.0008
SRR1420109	0.19647	0	0.638273	0	0.165257	0.040201	0.132607	1.21887
SRR1420276	0.569646	0	0.281651	0	0.148703	0.0100503	0.259296	1.13365
SRR1420873	0.646285	0	0.174094	0	0.179621	0.00201005	0.367604	1.07292
SRR1429678	0.37646	0.00752101	0.421212	0.000117504	0.19469	0.0100503	0.251031	1.09148
SRR1429846	0.642623	0.0128102	0.315167	0	0.0294002	0	0.477722	0.992723
SRR1430066	0.631187	0	0.368813	0	0	0.00301508	0.317747	1.14275
SRR1430333	0.518904	0	0.278105	0	0.202991	0.00201005	0.368462	1.02624
SRR1431037	0.654104	0	0.302715	0	0.0431802	0	0.455507	1.01777
SRR1431757	0.511093	0	0.351816	0	0.137091	0.0130653	0.233176	1.13978
SRR1432253	0.428967	0	0.430267	0	0.140766	0.00502513	0.286702	1.08823
SRR1433004	0.711768	0	0.189556	0	0.0986758	0	0.522156	0.966232
SRR1433392	0.442443	0	0.458048	0	0.0995082	0.0150754	0.220581	1.15161
SRR1433410	0.812719	0.00791804	0.0794529	0.000333803	0.0995762	0	0.903209	0.463891
SRR1433555	0.589961	0	0.382621	0	0.0274178	0	0.490004	0.972506
SRR1433950	0.555871	0	0.330069	0	0.11406	0.00201005	0.398678	1.02652
SRR1437119	0.779031	0.0327229	0.168133	0.00247019	0.0176421	0.00201005	0.410218	1.10937
SRR1437390	0.597068	0	0.365526	0	0.0374053	0	0.519301	0.943491
SRR1441159	0.71763	0.0598865	0.164734	0.00447462	0.0532752	0	0.796356	0.629106
SRR1444138	0.523874	0	0.437708	0	0.0384173	0.00904523	0.265147	1.14908
SRR1445259	0.639765	0	0.297256	0	0.0629798	0.00201005	0.400499	1.05885
SRR1445637	0.45371	0.00325916	0.48593	0	0.0571004	0.00100503	0.423443	1.0066
SRR1446028	0.751194	0	0.18468	0	0.064126	0	0.78511	0.663015
SRR1446375	0.75846	0	0.198906	0	0.0426338	0	0.549815	0.963847
SRR1447303	0.699148	0	0.196567	0	0.104284	0.00201005	0.373447	1.0994
SRR1447564	0.410121	0	0.376489	0	0.21339	0.00603015	0.284381	1.06807
SRR1452033	0.507506	0	0.449282	0	0.0432117	0.00301508	0.321199	1.10113
SRR1452164	0.567061	0	0.349589	0	0.0833501	0	0.538309	0.909669
SRR1452270	0.530386	0.00299249	0.426498	0	0.0401235	0.0040201	0.306545	1.11569
SRR1452468	0.352621	0	0.390877	0	0.256502	0.0130653	0.240409	1.08369
SRR1452935	0.508521	0	0.281365	0	0.210114	0.0190955	0.193639	1.15051
SRR1453811	0.791816	0	0.145917	0	0.0622671	0	0.53626	0.992435
SRR1454201	0.848517	0.000731169	0.0717918	0.000266881	0.0786931	0	0.801626	0.676456
SRR1454439	0.210042	0	0.599966	0	0.189993	0.0432161	0.118705	1.2101
SRR1454739	0.520804	0.000440618	0.252327	0	0.226428	0	0.566388	0.855726
SRR1454909	0.491799	0	0.38548	0	0.122721	0.0040201	0.305705	1.08621
SRR1454995	0.444637	0	0.479009	0	0.0763537	0.0160804	0.209784	1.16863
SRR1455038	0.716829	0.00400626	0.21712	0	0.0620447	0.00603015	0.284227	1.1888
SRR1455195	0.76057	0.0119749	0.141986	0.000818329	0.0846507	0	0.75568	0.70699
SRR1456229	0.586322	0	0.323214	0	0.0904646	0.0281407	0.159564	1.22602
SRR1457854	0.602316	0	0.368789	0	0.0288948	0	0.502858	0.962451
SRR1459190	0.264526	0	0.609977	0	0.125497	0.0150754	0.219381	1.15797
SRR1465459	0.577051	0	0.304708	0	0.11824	0.0120603	0.241245	1.15598
SRR1467080	0.612037	0	0.275125	0	0.112839	0.0100503	0.249989	1.1625
SRR1468271	0.68365	0	0.21953	0	0.0968199	0	0.483275	0.99329
SRR1468722	0.658737	0	0.341263	0	0	0.00502513	0.287148	1.1768
SRR1468744	0.786078	0	0.176287	0.000972401	0.0366627	0	0.82232	0.616703
SRR1471477	0.688387	0	0.297467	0	0.0141461	0	0.445347	1.0448
SRR1473632	0.457731	0	0.458242	0	0.0840269	0.00301508	0.352186	1.0581
SRR1473714	0.470911	0	0.516469	0	0.0126203	0.00301508	0.322443	1.10925
SRR1474533	0.707692	0	0.259421	0	0.0328871	0.00201005	0.382381	1.10625
SRR1475192	0.731543	6.44693e-05	0.200892	0	0.0675003	0	0.46736	1.03241
SRR1475566	0.712754	0	0.207162	0	0.0800842	0	0.594124	0.892926
SRR1476102	0.511966	0.0215676	0.42618	0.000462561	0.0398238	0.00201005	0.412371	1.01882
SRR1476447	0.577347	0	0.313611	0	0.109042	0	0.457369	0.981959
SRR1477949	0.350231	0	0.55241	0	0.0973586	0.00201005	0.359916	1.04909
SRR1478228	0.670039	0.00509761	0.26809	0	0.0567734	0	0.596235	0.878286
SRR1478547	0.763679	0	0.220777	0	0.0155434	0.00301508	0.349643	1.16473
SRR1479133	0.323453	0	0.563263	0	0.113284	0.0241206	0.164191	1.1914
SRR1485312	0.369888	0	0.502901	0	0.127211	0.0150754	0.21328	1.14569
SRR1485521	0.669159	0	0.257912	0	0.0729291	0	0.579303	0.894925
SRR1485613	0.646174	0	0.281141	0	0.072685	0	0.568636	0.89938
SRR1485722	0.720412	0.00150783	0.177146	0	0.100934	0	0.537171	0.954106
SRR1485740	0.805412	0	0.174137	0	0.0204506	0	0.810959	0.64467
SRR1486520	0.582886	0	0.195543	0	0.22157	0	0.527246	0.906308
SRR1486762	0.38955	0	0.61045	0	0	0.0140704	0.225244	1.19589
SRR1486889	0.251948	0	0.704458	0	0.0435934	0.0331658	0.143254	1.26513
SRR1486973	0.412182	0	0.559886	0	0.0279314	0.0190955	0.196239	1.20098
SRR1487340	0.377405	0	0.419348	0	0.203247	0.00502513	0.287009	1.0669
SRR1488449	0.528714	0.00664295	0.412221	2.70236e-05	0.0523945	0.0040201	0.303811	1.11205
SRR1488610	0.574961	0	0.354685	0	0.0703545	0.00201005	0.405123	1.03526
SRR1488899	0.306093	0	0.20485	0	0.489057	0.00301508	0.346042	0.98056
SRR1488960	0.522719	0	0.340399	0	0.136881	0.00201005	0.401109	1.01275
SRR1489199	0.4998	0	0.36015	0	0.14005	0.0040201	0.305455	1.08317
SRR1490057	0.42982	0	0.401287	0	0.168893	0.00301508	0.35353	1.0302
SRR1490740	0.502382	0	0.475262	0	0.0223556	0	0.442268	1.00557
SRR1498931	0.624234	0	0.358604	0	0.0171613	0.00100503	0.42461	1.04338
SRR1499174	0.293753	0	0.533796	0	0.172451	0.0180905	0.206802	1.13892
SRR1499521	0.727587	0	0.208937	3.8824e-05	0.0634375	0	0.570769	0.925876
SRR1499894	0.308896	0	0.470888	0	0.220216	0.0291457	0.152884	1.15382
SRR1500113	0.676514	0	0.297205	0	0.0262813	0	0.694362	0.771425
SRR1500216	0.41023	0.0144906	0.488052	0	0.087227	0.00301508	0.333106	1.06444
SRR1500240	0.715508	0	0.23722	0	0.0472715	0	0.641303	0.844234
SRR1500450	0.434673	0	0.536489	0	0.0288387	0.00904523	0.265434	1.14725
SRR1500472	0.469292	0	0.360812	0.0677385	0.102157	0.0110553	0.246976	1.10976
SRR1501020	0.259355	0	0.692022	0	0.0486223	0.0190955	0.205884	1.21256
SRR608150	0.751904	0.00382067	0.0355214	0	0.208754	0	0.868684	0.515933
SRR612263	0.561854	0	0.304195	0	0.133951	0.00301508	0.338598	1.07294
SRR612707	0.625267	0	0.267725	0	0.107007	0	0.551421	0.906167
SRR612863	0.52293	0	0.398019	0	0.0790512	0.00301508	0.340791	1.07611
SRR612935	0.662824	0	0.264697	0	0.0724792	0	0.547208	0.926303
SRR613150	0.750274	0	0.188473	0	0.061253	0	0.572232	0.933998
SRR613234	0.763854	0.00307362	0.146242	0.000223413	0.0866066	0	0.598351	0.908406
SRR613342	0.717184	0	0.23765	0	0.0451663	0	0.57515	0.919487
SRR613390	0.489374	0	0.455381	0	0.0552455	0.0080402	0.273509	1.13231
SRR613533	0.445333	0	0.489286	0	0.0653815	0.00301508	0.341432	1.07264
SRR613550	0.613287	0	0.340794	0	0.0459188	0	0.444165	1.01584
SRR613639	0.707987	0	0.220615	0	0.071398	0.00201005	0.401805	1.08255
SRR613675	0.56314	0.0237146	0.219909	0.00156382	0.191673	0	0.588327	0.841716
SRR613855	0.346969	0	0.590405	0	0.0626254	0.00301508	0.315386	1.09988
SRR613896	0.548889	0.0019445	0.384852	0	0.0643148	0	0.442009	0.998793
SRR613915	0.324867	0	0.523436	0	0.151697	0.0160804	0.210155	1.14134
SRR613927	0.548704	0	0.403541	0	0.0477554	0.00201005	0.414546	1.02783
SRR614119	0.773445	0	0.199264	0	0.0272906	0	0.641026	0.868962
SRR614191	0.805512	0	0.153791	0	0.0406974	0	0.518836	1.01996
SRR614395	0.42197	0	0.504146	0	0.0738839	0.00301508	0.315298	1.0898
SRR614419	0.640137	0.0284127	0.105179	0.00292771	0.223343	0	0.678168	0.762985
SRR614864	0.611739	0.00155448	0.284021	0	0.102686	0	0.483679	0.967737
SRR615069	0.308668	0.016396	0.465877	0.000393991	0.208665	0.00301508	0.330688	1.02877
SRR615237	0.792761	0.000501536	0.205108	0	0.00162966	0.00201005	0.414996	1.12162
SRR615431	0.215661	0	0.648524	0	0.135815	0.0291457	0.155673	1.21265
SRR615659	0.456423	0	0.521655	0	0.0219216	0.00301508	0.321798	1.10563
SRR615778	0.274416	0	0.280259	0	0.445325	0.00301508	0.336092	0.986567
SRR615874	0.603898	0	0.289876	0	0.106226	0.00301508	0.321987	1.10439
SRR617841	0.200831	0	0.636086	0	0.163083	0.0120603	0.243584	1.1393
SRR654862	0.430123	0	0.300802	0	0.269074	0.0241206	0.163968	1.13975
SRR654898	0.643928	0	0.149254	0	0.206817	0	0.476062	0.975016
SRR655182	0.627682	0.00522728	0.359488	0.00233264	0.00527064	0	0.570525	0.903427
SRR655531	0.854201	0.0330428	0	0.00260311	0.110153	0	0.818067	0.649309
SRR655637	0.493618	0	0.379168	0	0.127215	0.0130653	0.233212	1.13911
SRR655768	0.45454	0	0.486438	0	0.0590223	0.00301508	0.336248	1.07942
SRR655816	0.581485	0	0.418515	0	0	0.00301508	0.351392	1.10246
SRR656059	0.782011	0	0.157604	0	0.0603851	0	0.470094	1.05537
SRR656946	0.652837	0.00271388	0.333844	0	0.0106056	0	0.512863	0.968462
SRR657599	0.558477	0.00988551	0.359751	0.0007883	0.0710987	0.00201005	0.409832	1.02407
SRR657949	0.646395	0.00578403	0.264092	0	0.0837288	0.00201005	0.363629	1.08741
SRR658081	0.693848	0	0.267679	0	0.0384727	0	0.663919	0.811735
SRR658941	0.489232	0.00734929	0.374449	0	0.12897	0.00603015	0.28255	1.09878
SRR658953	0.283523	0.00379774	0.609024	0	0.103655	0	0.552662	0.885255
SRR659109	0.692706	0	0.216443	0	0.0908517	0.00201005	0.370738	1.10056
SRR659212	0.561313	0	0.400878	0	0.0378093	0	0.465459	0.987366
SRR659804	0.653658	0	0.302271	0	0.0440716	0	0.580831	0.893291
SRR660462	0.577154	0	0.368179	0	0.0546667	0.0120603	0.240622	1.17329
SRR660510	0.738023	0	0.20469	0	0.0572871	0.0040201	0.291333	1.19544
SRR660614	0.668948	0	0.253682	0	0.0773708	0	0.452101	1.01984
SRR660847	0.729748	0.00133847	0.268403	0	0.000511024	0	0.594635	0.90919
SRR661108	0.504601	0	0.38614	0	0.109259	0.0221106	0.175973	1.18761
SRR661167	0.820692	0.00354852	0.175757	0	0	0.00100503	0.43253	1.1195
SRR661267	0.482709	0	0.399612	0	0.117679	0.0150754	0.219352	1.15028
SRR661313	0.440152	0	0.462319	0	0.0975286	0.0140704	0.229685	1.14563
SRR661651	0.4302	0.00853467	0.472342	8.42592e-05	0.0888386	0.0150754	0.211573	1.15755
SRR662114	0.233997	0	0.404687	0	0.361316	0.0241206	0.164952	1.10724
SRR663076	0.62644	0	0.341384	0	0.0321761	0	0.486605	0.982918
SRR663197	0.645002	0.000976132	0.263008	0	0.0910142	0	0.449982	1.01097
SRR663440	0.767892	0	0.11	0	0.122107	0	0.541554	0.970817
SRR663783	0.739865	0.00035709	0.259387	0	0.000391241	0.00301508	0.335015	1.16873
SRR665274	0.639964	0.00172744	0.357137	0.000355393	0.000816069	0.00100503	0.429537	1.04669
SRR665538	0.440904	0	0.464707	0	0.094389	0.00703518	0.276078	1.11253
SRR665634	0.83251	0	0.0597145	0	0.107776	0	0.731574	0.774387
SRR807543	0.505409	0	0.370151	0	0.12444	0.0190955	0.197631	1.1677
SRR809018	0.482069	0	0.517931	0	0	0.0190955	0.19689	1.21309
SRR809161	0.67865	0.000478373	0.317127	0	0.00374486	0	0.490938	0.999869
SRR812536	0.542829	0.000299855	0.339329	2.44481e-05	0.117518	0	0.498908	0.935745
SRR812943	0.224436	0	0.585188	0	0.190376	0.0150754	0.215188	1.13946
SRR813776	0.365927	0	0.506106	0	0.127967	0.0150754	0.216881	1.14305
SRR815869	0.566873	0	0.391151	0	0.0419757	0.0100503	0.249405	1.16801

## Sheet: TableS4
gene	adipocytes	cd4	MVEC	m1_macro	m2_macro
ENSG00000001617.7	41.9731	1	183.799	1.28293	1.04602
ENSG00000002587.5	1	2.10214	1.88809	4.42904	184.685
ENSG00000002933.3	1	1	1	147.382	27.5336
ENSG00000004468.8	1	156.47	1	838.145	4.14103
ENSG00000005108.11	1.58407	1	47.4408	1	1
ENSG00000005844.13	1	1030.07	1	139.834	77.7342
ENSG00000006075.11	1	1.72017	1.06681	746.721	189.535
ENSG00000006210.6	1	1	130.705	8.64954	1
ENSG00000006606.4	1	1	1	1	95.5303
ENSG00000007264.9	1	35.1216	1	1	50.808
ENSG00000007312.8	1	59.1694	1	1	1
ENSG00000007908.11	1	1	243.653	6.22877	1.00985
ENSG00000008394.8	858.61	1	53.6336	41.961	23.0531
ENSG00000009790.10	1	446.628	1	6.27296	9.65602
ENSG00000009950.11	229.935	1	1	1	2.72381
ENSG00000010030.9	1	1.98152	1	123.126	1
ENSG00000010319.2	120.247	1	48.8176	1	1
ENSG00000010327.6	1	1.02995	901.851	70.3231	4121.9
ENSG00000011600.7	1	1	1	483.424	856.403
ENSG00000012124.10	1	127.205	1	1	1
ENSG00000013293.5	2.31598	1	60.4104	1	1
ENSG00000013297.6	112.677	1	1295.04	6.72353	31.4523
ENSG00000013725.10	1	1117.88	1	1.59622	1
ENSG00000015133.14	4.5166	452.502	47.6602	6.52491	5.43042
ENSG00000017427.11	24.9454	1	3.90677	1	61.6808
ENSG00000018280.12	1.33888	1	1	59.7827	112.91
ENSG00000018625.10	257.802	1	1	1	1
ENSG00000022267.12	1984.06	14.6095	123.117	14.2061	41.1046
ENSG00000023445.9	1.45736	87.1136	20.0274	561.002	2.93614
ENSG00000023892.9	1	368.918	1	2.92175	96.1569
ENSG00000024422.7	1246.61	1	455.067	29.8881	59.3441
ENSG00000026751.12	1	16.7845	1	5557.41	4.22468
ENSG00000037280.11	1	8.72637	82.0514	1	1
ENSG00000038945.10	1	1	10.9961	22.0284	278.834
ENSG00000046889.14	1	1	106.851	1	1
ENSG00000049540.12	431.206	1	1	1	1
ENSG00000055163.14	8.50276	760.147	23.8418	10.2539	9.76095
ENSG00000056998.14	107.031	1	1	1.51166	5.38267
ENSG00000059377.11	1	7.89013	1.865	6.1731	93.5765
ENSG00000060718.14	2042.4	1	1	60.9383	105.053
ENSG00000062282.10	1943.7	1	1.93957	5.48821	1
ENSG00000064201.11	1	79.084	1	1	1
ENSG00000065320.4	1.76642	1	1.73925	91.8287	2.01441
ENSG00000065675.10	1	94.8765	1	1	1.06559
ENSG00000066056.9	1	1	930.104	1	1.01647
ENSG00000066336.7	1	8.59216	1	403.322	462.769
ENSG00000066923.13	1.96104	117.452	4.50224	1.54274	1.09874
ENSG00000068831.14	7.71695	699.414	1	1.71953	2.21792
ENSG00000069122.14	1.37402	1	765.392	1	1
ENSG00000070190.8	1	23.4691	1	239.467	19.8375
ENSG00000071967.7	552.827	1	48.7419	8.13321	18.4828
ENSG00000072818.7	2.34011	699.891	1	15.1047	11.9374
ENSG00000072858.6	1	118.034	1	1.03232	1
ENSG00000073756.7	3.00776	1.05734	15.4234	450.651	45.6509
ENSG00000074370.13	1.39248	1186.26	1	28.0957	83.0682
ENSG00000074527.7	60.9777	1	981.445	1.02694	1.52577
ENSG00000074706.9	1	169.515	1	1	35.5727
ENSG00000076356.6	32.4788	1.23327	575.999	22.0009	79.2913
ENSG00000076555.11	562.592	41.0787	1.49934	2.76329	1.47446
ENSG00000076706.10	510.375	1.57743	3622.44	22.3744	56.5712
ENSG00000077063.6	1	1	1	12.2581	90.3244
ENSG00000077942.13	420.557	1	1	35.1851	29.3279
ENSG00000078081.3	1.44577	9.19906	21.393	793.866	1
ENSG00000078401.6	3.42249	1.78275	834.36	77.0684	6.87056
ENSG00000078596.6	1	232.422	130.705	1	1.00763
ENSG00000079215.9	18.8448	1	1	152.646	7.50742
ENSG00000079435.5	450.988	24.5457	3.40852	1	1.14982
ENSG00000080573.6	519.932	7.98075	1.32987	4.0661	2.9328
ENSG00000081059.15	4.74611	2721.33	1	2.16922	1.12359
ENSG00000083454.17	1	112.223	1	1	1
ENSG00000085276.13	6.93815	1	94.4089	1.58174	2.48152
ENSG00000086300.11	6.41503	6.58135	1	1186.75	12.0408
ENSG00000086696.6	1	1	32.72	1	1
ENSG00000087116.9	459.324	1	1	23.2021	16.6017
ENSG00000088827.8	1	1	1	609.343	238.148
ENSG00000088881.16	1	5.39468	1	116.457	1
ENSG00000088992.13	1	2.62734	1	1.02711	61.6222
ENSG00000089012.10	1	199.001	1	1	1
ENSG00000090554.8	1.33723	172.644	3.46001	6.74581	1
ENSG00000090659.13	1	1	1	1.97598	616.774
ENSG00000090920.9	2.30361	33.7616	1.45268	6.46863	320.922
ENSG00000091129.15	238.409	7.8322	307.366	3.23155	1
ENSG00000091136.9	1147.47	1.78782	2271.04	74.5662	237.816
ENSG00000091879.9	1	1	251.318	1	1.39091
ENSG00000091986.11	1755.49	1	26.0083	80.0111	126.785
ENSG00000092068.14	2.44648	3.38174	1	14.1995	489.236
ENSG00000094963.9	507.548	1	1	1	1
ENSG00000095303.10	13.3702	3.09874	57.9673	57.0771	492.8
ENSG00000095970.12	1	1	1	2.29048	430.424
ENSG00000099194.5	16044.9	24.2977	128.735	77.6543	505.005
ENSG00000099204.14	22.6035	1156.12	151.544	6.952	10.0437
ENSG00000099250.13	123.788	3.45935	487.221	142.382	1837.6
ENSG00000099260.6	139.47	1	209.093	1	1
ENSG00000099864.13	158.342	1	10.1493	3.0813	3.35653
ENSG00000099889.9	4.50224	7.37537	172.248	2.9629	5.49701
ENSG00000100065.10	4.01692	1	67.9717	1.68333	3.19595
ENSG00000100122.5	1	1	1	1	43.5139
ENSG00000100234.11	2232.18	1	6.27667	277.082	143.902
ENSG00000100311.12	1	2.33867	442.165	61.9871	86.5055
ENSG00000100351.12	1.05532	161.584	1.26358	1	1.00201
ENSG00000100365.10	1	13.5728	1	70.9869	224.588
ENSG00000100368.9	1	9.36445	27.5546	1207.13	105.342
ENSG00000100385.9	1	285.972	1	6.41622	4.22939
ENSG00000100504.12	162.628	1	64.0266	48.1772	674.394
ENSG00000100985.7	1	3.13921	1.01525	71.0036	1118.41
ENSG00000101017.9	2.20821	10.3203	6.70355	653.509	53.486
ENSG00000101336.8	1.01608	2.349	1.17044	554.211	329.397
ENSG00000101916.11	1	1	1	493.273	9.78103
ENSG00000101938.10	290.811	1	1	1	1
ENSG00000102010.10	1	1	99.6947	1	1
ENSG00000102245.3	1	118.868	1	1	1
ENSG00000102524.7	1	3.0649	1	411.744	6.11639
ENSG00000102794.5	1	1	1	1149.05	1
ENSG00000102879.11	1	2278.13	2.32823	55.4627	473.866
ENSG00000103034.10	1	2.27042	56.4195	1.03116	2.66484
ENSG00000103313.7	1	1	1	142.353	1.05226
ENSG00000103522.11	1	207.469	1	4.26376	5.60145
ENSG00000103569.5	1	1	1	337.672	2.38737
ENSG00000104043.10	1.14941	1.41368	1.46727	23.0982	158.334
ENSG00000104112.4	1	1	1	70.0907	1.07433
ENSG00000104267.5	1	1	1	9.22397	60.2613
ENSG00000104332.7	332.694	1.05844	1.09203	14.8051	31.9657
ENSG00000104814.8	1	187.865	1.0014	1	1
ENSG00000104894.7	2.01027	555.535	6.39488	20.0806	3.28788
ENSG00000104951.11	1.6961	6.79819	19.778	547.411	15.1866
ENSG00000104967.6	1.00402	1.10919	50.2915	1	1
ENSG00000105246.5	1	1.3577	4.23405	356.499	24.3992
ENSG00000105369.5	1	111.838	1	1	1
ENSG00000105383.10	1	1	1	22.4425	127.468
ENSG00000105499.9	1.16752	1	235.773	41.8628	1.75655
ENSG00000105538.4	1	1.22675	152.762	1	1
ENSG00000105609.12	1	1	1	5.45323	56.4322
ENSG00000105855.5	7.56053	2.38168	4.18536	269.891	1.86512
ENSG00000105974.7	1544.32	6.82665	2565.1	24.5917	61.375
ENSG00000106066.9	9.03592	1.50971	1	28.4767	169.661
ENSG00000106069.16	2.90582	1	1	1.70086	55.4632
ENSG00000106123.7	71.4501	189.844	1	1	1.57658
ENSG00000106333.8	645.956	6.33935	1.60461	26.4031	33.8346
ENSG00000106366.7	621.663	1	18702.7	1657.01	680.994
ENSG00000106565.13	1	1	1	221.867	42.8146
ENSG00000106772.13	355.583	1	10.5261	4.73672	10.9594
ENSG00000106809.6	241.331	1	1	1	1
ENSG00000106819.7	136.748	1	1	1	1
ENSG00000106823.8	113.142	1	1	1	1
ENSG00000106852.11	1	1	57.2826	1	1
ENSG00000107317.7	444.704	1.59445	1	1	1
ENSG00000107742.8	1	1551.6	1	1	1
ENSG00000107798.13	145.379	66.2185	33.034	113.492	2701.87
ENSG00000108622.6	1	117.223	516.592	8.90302	1.53863
ENSG00000108691.5	1.47541	1	532.868	1215.07	1304.49
ENSG00000108700.4	1	1	1	1566.27	235.263
ENSG00000108821.9	18702.7	1	1	805.805	2448.22
ENSG00000109424.3	71.2953	1	1	1	1
ENSG00000109472.9	162.125	1	1	4.60823	5.22624
ENSG00000109861.11	41.167	75.4421	150.799	974.317	5331.98
ENSG00000110077.10	1	1.23263	1	24.8084	723.139
ENSG00000110079.12	1	1	1	3.97491	229.545
ENSG00000110427.10	3.31443	1	145.209	2.49169	14.8369
ENSG00000110448.6	1	817.821	1	1	1
ENSG00000110777.7	1	117.331	1	1	1
ENSG00000110799.9	1.24014	1	9102.62	1	1
ENSG00000110848.4	1.07113	403.39	5.90739	7.97458	1.00493
ENSG00000111012.5	1	1.73694	1	327.644	2.01413
ENSG00000111181.8	1	1.00209	1.00689	42.6993	1
ENSG00000111341.5	357.818	1	4.8811	1.03116	1.05981
ENSG00000111729.8	1	1.78816	1	1.75038	315.896
ENSG00000111907.16	89.5362	1	1	1	1.14394
ENSG00000111913.11	4.11451	903.04	1	15.2894	1.23566
ENSG00000112096.12	196.939	79.2493	237.32	9715.46	156.111
ENSG00000112149.5	3.33115	29.2733	1	1447.01	31.8992
ENSG00000112182.10	1.0197	269.585	1.87938	1.28488	1.00008
ENSG00000112414.10	1	1	248.265	31.1078	62.2317
ENSG00000112769.14	810.915	1	1943.7	1.09168	3.70424
ENSG00000112799.4	1	7.02715	1	11.8993	111.484
ENSG00000112936.14	71.717	1	1	1	1
ENSG00000113263.8	1	532.371	1	19.7465	1
ENSG00000113389.11	648.148	1	1	1	1
ENSG00000113721.9	879.034	1	1	63.5377	45.6351
ENSG00000114013.11	1	1.71498	1	400.889	369.066
ENSG00000114698.10	98.1685	1	219.425	15.0076	1.10192
ENSG00000114812.8	1	70.7361	1	1	1.00804
ENSG00000115008.5	1	1	7.81461	157.829	3.97714
ENSG00000115085.9	1	880.23	1	1	1
ENSG00000115267.5	4.75201	19.1383	19.2886	756.584	13.8663
ENSG00000115380.14	405.986	1	4068.6	27.4199	110.042
ENSG00000115457.5	1237.42	1.43969	49.19	22.2411	29.369
ENSG00000115461.4	2777.63	1	4.00168	48.6123	318.845
ENSG00000115919.10	1	1	1	559.773	35.5409
ENSG00000115956.9	1	13.1055	1	1182.24	448.556
ENSG00000116701.10	1	1.65985	1	166.787	552.488
ENSG00000116824.4	1	275.45	1	1	1
ENSG00000116852.10	1	393.217	5.13898	6.29324	33.6634
ENSG00000116962.10	1642.73	1	352.821	71.2687	64.3867
ENSG00000117115.8	1	1	1	54.0062	1
ENSG00000117228.9	47.2937	68.4988	54.2208	4722.88	12.8102
ENSG00000117322.12	1	101.241	1	1	1
ENSG00000118523.5	1965.36	1	3139.37	279.494	223.852
ENSG00000118785.9	1	1	1	908.416	9847.92
ENSG00000118898.11	95.9369	3.63266	1	1.02418	1
ENSG00000119508.13	1	8.91451	1.00402	186.156	1.43033
ENSG00000119630.9	1	1	397.612	1	1.38002
ENSG00000119917.9	13.8359	3.90772	6.34992	1305.1	14.4129
ENSG00000119922.7	9.38168	6.33579	2.42958	960.762	6.28363
ENSG00000119927.9	2403.89	15.7405	13.0284	2.85417	10.6373
ENSG00000120217.9	1	5.43942	86.2414	932.198	23.1961
ENSG00000120279.6	1	1	210.64	3.21839	1.73805
ENSG00000120337.7	1	1.01941	300.665	1.58487	1
ENSG00000120586.4	1	1	1	1	80.7039
ENSG00000120594.12	1.98821	1	1	40.3778	146.393
ENSG00000120708.12	468.656	4.54843	382.137	1018.29	5673.56
ENSG00000120915.9	1.49439	92.9128	1	1	1.21422
ENSG00000121380.8	1	1.05925	1.07886	65.5363	1
ENSG00000121594.7	1	1	1	287.12	8.27363
ENSG00000121769.3	148.863	1	1	1	4.69229
ENSG00000121858.6	1	41.5003	41.7583	979.908	1.50191
ENSG00000121933.13	1	1	1	2.63728	508.962
ENSG00000121966.6	1	783.807	62.0764	10.1454	1.41075
ENSG00000122188.8	1	60.8786	1	1	1
ENSG00000122224.13	1	182.222	1	1	1
ENSG00000122378.9	633.86	9.90349	112.404	6.01699	8.64243
ENSG00000123243.10	180.207	1	1	1	1
ENSG00000123453.12	1	65.2933	1	1	1.14656
ENSG00000123610.3	1	1	1	808.68	1.43794
ENSG00000123689.5	551.795	1	1	21.6759	4.23335
ENSG00000123700.4	2.53021	1	4.09222	171.591	1.75088
ENSG00000124006.10	300.665	1	3.63005	6.21451	9.00611
ENSG00000124019.9	1	1	107.695	1	1
ENSG00000124203.5	1	119.394	1	1	1
ENSG00000124212.5	108.217	1	4.09222	1.01733	1.17466
ENSG00000124406.12	1.29895	84.485	5.9584	1	1.94455
ENSG00000124491.11	1	2.01797	1	4.63821	7670.8
ENSG00000124749.12	100.924	1	1	1.53852	2.04726
ENSG00000125144.9	1	1	1	1320.66	5.22277
ENSG00000125538.7	7.50559	1.24354	1.92009	1288.82	107.215
ENSG00000125637.11	3.67294	844.099	1	50.1711	76.6439
ENSG00000125726.6	1	1	1	56.5684	1
ENSG00000125740.9	1.08022	1324.08	1.35126	1.46185	1.38968
ENSG00000125810.9	1	9.40054	1689.04	3.07616	1148.61
ENSG00000125910.4	1	113.817	1	1	1
ENSG00000126353.3	2.02975	756.369	1.36135	920.393	1.01561
ENSG00000126778.7	221.258	1	6.65711	1	1
ENSG00000126785.8	5.64298	1	256.379	1.4407	1.66395
ENSG00000127083.7	61.2334	1	1.00016	1	1
ENSG00000127084.13	1	506.974	1	32.0095	28.6064
ENSG00000127152.13	1	633.567	1	1	1
ENSG00000127329.10	1	1	362.559	1.93733	1.89941
ENSG00000127507.13	1	1.18947	1	9.52938	75.1974
ENSG00000127528.5	12.3456	781.606	19.1931	5.31231	4.60888
ENSG00000127920.5	18.3274	1.00475	517.606	39.9494	34.3221
ENSG00000127951.5	1	1.96751	1	112.146	320.107
ENSG00000128052.8	87.4638	1	728.049	43.3183	20.5219
ENSG00000128284.15	3.22766	62.3213	62.645	1100.36	1.39303
ENSG00000128383.8	1	1	1	143.166	1
ENSG00000128594.3	3.7959	4.32695	1.91721	1.35426	76.5604
ENSG00000129277.9	1	1.54691	1	431.895	64.8718
ENSG00000129450.4	1	1	1	24.5841	71.7864
ENSG00000129538.9	1	1	34.1483	117.459	3186.8
ENSG00000129596.4	282.999	1	1	1	1.14115
ENSG00000129965.9	238.988	1	1	6.00889	8.7277
ENSG00000129988.5	77.46	1.09538	1.12299	1	1
ENSG00000130158.9	33.2302	4.34745	345.949	6.00752	3.09922
ENSG00000130203.5	5331.98	4.37097	1.91017	30.6845	15.7239
ENSG00000130208.5	277.14	1.16338	1.20322	1.51242	2.00448
ENSG00000130508.6	1470.15	4.00621	3139.37	134.513	232.97
ENSG00000130707.13	414.421	1	4.80524	32.7238	3.92657
ENSG00000130876.7	101.05	8.92994	1	1	1
ENSG00000131016.12	120.489	1	1065.6	96.475	42.1672
ENSG00000131042.9	1	1	1	351.769	150.15
ENSG00000131203.8	1	1	1	4233.84	1.40387
ENSG00000131242.11	1	144.402	1	1.07585	3.76607
ENSG00000131471.2	1315.17	1	1	1.28945	1.86045
ENSG00000131634.9	1.38554	100.421	11.7038	1.26191	1.3452
ENSG00000131979.14	1.18197	35.3506	5.81584	836.498	8.0648
ENSG00000132170.15	107.539	1	8.66467	1.02634	4.99332
ENSG00000132182.7	1	826.598	2.0453	3.11958	16.1596
ENSG00000132205.6	4.09222	10.9735	5.7901	215.731	656.153
ENSG00000132386.6	1211.9	8.87171	1	28.3837	17.1532
ENSG00000132514.9	1	1	1	3.62335	735.152
ENSG00000132688.10	1.81096	1	754.407	38.001	67.3698
ENSG00000132965.5	1	43.2708	2.59652	5.18763	258.644
ENSG00000133317.10	116.952	1	1	1	5.87872
ENSG00000133800.4	1.05632	1.21688	19.374	1.29583	161.695
ENSG00000134028.10	1	1	1	132.041	12.3439
ENSG00000134061.4	1	12.1746	1	1	183.42
ENSG00000134321.7	1	17.432	1.76642	911.493	1.64567
ENSG00000134326.7	1	13.981	1.90401	359.597	4.53775
ENSG00000134460.11	1	17.4718	1.08537	191.572	1.27772
ENSG00000134470.15	1	3.60278	15.2116	387.016	1.3375
ENSG00000134755.10	4.49178	1	1	196.235	31.1077
ENSG00000134955.7	1	1.57891	2.99533	19.2922	88.8463
ENSG00000135114.8	1	5.60392	1	280.939	2.30119
ENSG00000135127.7	1	170.889	1	1.17444	1
ENSG00000135144.3	19.8554	223.585	1	1	1.09019
ENSG00000135218.13	2134.75	1	1	11.9219	650.259
ENSG00000135424.11	883.741	2.59297	1	6.89781	1
ENSG00000135426.10	1	213.452	1	1	1
ENSG00000135480.10	1	1	590.047	16.8462	38.7549
ENSG00000135549.10	11.6331	1	1	10.5602	131.153
ENSG00000135636.9	7.73035	1.04746	838.277	14.674	75.3561
ENSG00000135838.9	1.45349	3.99902	1	111.44	265.565
ENSG00000135960.5	1	52.4632	1	1	1
ENSG00000136237.14	1	2.01122	60.7181	1.10928	1.10632
ENSG00000136378.10	78.3501	1	184.353	3.62783	3.67196
ENSG00000136542.4	79.4868	1	1	1	1.32226
ENSG00000136689.14	1	2.35666	1	2186.87	51.3064
ENSG00000137078.4	1.06768	128.262	1.2863	1	2.13089
ENSG00000137462.6	1	1.74867	4.79966	828.082	310.919
ENSG00000137474.15	4.276	22.9917	1	1.40724	125.006
ENSG00000137491.10	1.06002	1.22951	2.15849	10.4851	917.944
ENSG00000137642.8	7.37524	661.649	1	1.7816	6.48128
ENSG00000137745.7	1	1	1	179.103	1
ENSG00000137801.9	2605.2	1	11240	399.651	544.167
ENSG00000137841.7	1	308.928	1	9.98495	609.402
ENSG00000137959.11	4.2396	19.099	7.76444	422.337	1.12838
ENSG00000137962.8	175.799	1	618.862	11.0073	9.45064
ENSG00000138207.8	159.352	1	1	1	1
ENSG00000138356.9	132.71	1	11.1631	1	1.07306
ENSG00000138646.4	1.11798	11.103	1.39696	248.587	2.81811
ENSG00000138722.5	1	4.28183	504.875	1	1
ENSG00000138755.5	1.01608	1.13931	1.16891	14791.9	4.4954
ENSG00000138795.5	1	812.136	1	2.29537	1.18142
ENSG00000139193.3	1	372.124	1	1.06182	1
ENSG00000139329.4	26.116	1	1	232.156	385.094
ENSG00000139567.8	3.82065	1	439.461	69.6621	20.7583
ENSG00000140379.7	1	11.1616	1	382.859	2.03775
ENSG00000140678.12	1	3.97069	1.9022	54.0547	129.945
ENSG00000140873.11	5.35849	1	168.668	1	1
ENSG00000141293.11	1	121.084	1	1	1
ENSG00000141574.3	27.9178	4.93109	2.87431	515.764	31.0789
ENSG00000141655.11	1	1	7.75299	7.05393	289.594
ENSG00000142102.11	32.4026	1283.11	90.6692	15.4062	9.26302
ENSG00000142583.13	230.114	4.2151	1	1.4088	9.67107
ENSG00000142765.13	1	340.612	1.05457	1	1
ENSG00000142798.12	1279.02	22.1809	16044.9	75.4125	116.043
ENSG00000142910.11	65.2561	1	390.235	5.57465	3.81465
ENSG00000143153.8	23.6287	2.23231	71.4322	96.2009	556.966
ENSG00000143226.9	1	1	1	111.692	4700.29
ENSG00000143416.16	165.198	1	1.93262	1.11027	2.61828
ENSG00000143772.5	14.0323	718.188	117.982	3.48432	8.63605
ENSG00000144810.11	1544.32	1.18817	645.956	34.5048	72.6103
ENSG00000144908.9	528.751	1.04698	1.06464	1	1
ENSG00000145287.6	1	127.995	1	4.16559	1
ENSG00000146070.12	1	1	1	613.963	104.536
ENSG00000146122.12	161.472	1	1	2.6012	6.44422
ENSG00000146285.9	1	118.309	1	1	1
ENSG00000147113.12	1	1	348.71	1	1
ENSG00000147443.8	1	148.51	1	1.54722	99.4297
ENSG00000147862.10	22.214	1	205.364	1.78137	2.27784
ENSG00000148677.6	31.2648	1	922.132	89.4653	117.349
ENSG00000148798.5	2.16194	1	1	5.49979	161.72
ENSG00000149090.7	188.485	1	1	5.25101	9.61966
ENSG00000149131.11	326.609	1	1	913.007	10.7737
ENSG00000149451.13	81.3395	1	1	1	1.04897
ENSG00000149485.12	3315.59	3.62689	66.9214	33.1879	180.597
ENSG00000149527.13	1	81.8852	1	1	1
ENSG00000149564.7	1	2.88849	319.717	1.99407	2.1071
ENSG00000149573.4	1	1.90664	196.077	1.05634	2.36649
ENSG00000151365.2	1410.8	1.01148	1.02815	1	1
ENSG00000151632.12	465.432	1	1	1	1
ENSG00000152270.4	103.231	195.32	1	1	3.61308
ENSG00000152495.6	1.16573	170.67	1	3.02757	1.14673
ENSG00000152766.5	1	1	1	294.77	2.34441
ENSG00000153071.10	251.318	1	464.274	112.69	2371.49
ENSG00000153162.8	1.54382	1.40108	203.285	6.58225	4.04916
ENSG00000153246.7	127.432	1	53.2346	1.44962	1.41389
ENSG00000153283.8	8.08009	155.631	1.29665	1	1.00493
ENSG00000153898.8	1	3.53779	1	197.254	1.09072
ENSG00000154096.9	6.96075	1	1	57.5821	132.019
ENSG00000154133.10	1	1	1002.84	1	1
ENSG00000154175.12	130.36	1	510.375	3.63449	1
ENSG00000154188.5	262.052	1	1	1.6137	9.56788
ENSG00000154358.15	5.07327	502.388	3.62391	4.39856	4.29579
ENSG00000154451.10	1.15568	70.1301	1.73718	1025.58	1.03919
ENSG00000154556.13	48.6878	1	133.414	1.41336	7.29929
ENSG00000154783.6	1	1	213.053	10.6607	43.7808
ENSG00000155629.10	1.09376	29.8794	1.34933	616.403	244.831
ENSG00000155659.10	1	1	1	47.5849	877.038
ENSG00000155926.9	1	170.356	1	35.0749	535.019
ENSG00000156453.9	1.27904	3.74017	448.065	4.9664	1.76402
ENSG00000156738.13	1	140.11	1	1	1
ENSG00000157150.4	99.3823	1	1	1	1
ENSG00000157554.14	1	1	254.235	1	1
ENSG00000157601.9	2.95777	107.307	18.0557	1164.69	24.5632
ENSG00000158050.4	1.42814	213.851	1	13.7406	2.50947
ENSG00000158258.11	226.975	1	1	4.4626	4.05001
ENSG00000158352.11	3.12652	1	128.626	2.58641	1.86571
ENSG00000158477.6	1	1.82711	1	1	33.432
ENSG00000158481.8	1	7.42191	1.00986	1.07019	112.319
ENSG00000158517.9	1	14.9496	1.00016	1110.86	63.3524
ENSG00000158714.6	1.5705	2.89825	1	427.665	167.046
ENSG00000158869.6	1.05082	1.29849	1.25159	1684.85	1447.41
ENSG00000159166.9	1	1	1	105.369	1
ENSG00000159189.7	1	1	1	1395.75	1361.08
ENSG00000159753.9	1	377.11	1	1	1
ENSG00000160185.9	1	135.629	1	1	1
ENSG00000160255.12	1	1150.67	1.00016	724.72	1458.15
ENSG00000160307.5	1	3.55988	1	43.1832	967.349
ENSG00000160593.13	1	137.55	1	1	128.314
ENSG00000160654.5	1	267.828	1	1	1
ENSG00000160791.12	1	6.76769	1	253.01	16.7231
ENSG00000160883.6	1	1	1	20.218	161.371
ENSG00000161381.9	1	115.629	1	1	1.16465
ENSG00000161405.12	1	110.285	1	1	1
ENSG00000161570.4	1.03015	2.82809	2.42649	2554.48	90.7763
ENSG00000161905.8	1	1	1	1.59135	495.151
ENSG00000161921.10	4.08119	2.25605	6.83021	537.122	43.0937
ENSG00000161940.6	1.01525	1.13573	258.367	1.09902	1
ENSG00000161944.12	1	1	1	3.07894	92.7342
ENSG00000162367.7	1	1	60.917	13.0688	164.829
ENSG00000162407.8	259.407	1	10.9897	7.28033	6.64983
ENSG00000162618.8	4.44016	1	443.451	22.5934	20.7997
ENSG00000162654.8	1	87.5011	5.73251	3008.47	5.0057
ENSG00000162706.8	416.059	1.10267	6.61308	1.08211	1
ENSG00000162739.9	1	103.075	1	1	1.27627
ENSG00000162745.6	7.65481	1	1	38.6842	196.022
ENSG00000162772.12	9.61909	2.14542	18.3646	599.541	13.9761
ENSG00000162777.12	1	832.174	1	16.0634	20.1682
ENSG00000162817.6	22.5901	1.34387	72.3592	1.9783	1
ENSG00000162892.11	1	90.9401	1	1	1
ENSG00000162894.7	1	729.7	1	1	5.33248
ENSG00000162998.4	335.474	1.66411	1	9.38737	7.50283
ENSG00000163017.9	399.416	1	1	27.3855	56.107
ENSG00000163106.6	1	1	1	1	112.576
ENSG00000163220.10	1	9.3881	1	216.918	631.435
ENSG00000163431.11	160.67	1	1.59328	1.5971	3.58713
ENSG00000163520.9	1135.1	2.02784	1.01335	65.4657	62.5606
ENSG00000163568.9	1	4.15986	1	62.1897	1
ENSG00000163600.8	1	89.7417	1	1	1
ENSG00000163606.6	1	16.3122	1	1	308.98
ENSG00000163710.3	195.92	1	1	2.31751	5.76044
ENSG00000163735.6	1	1	4.09473	245.878	30.4495
ENSG00000163762.2	1.70444	1.18628	245.442	1	1.0007
ENSG00000163815.5	790.089	1	1	1	2.05511
ENSG00000163823.3	1	1	1	434.535	407.705
ENSG00000164035.5	1.41394	1	214.265	1	1
ENSG00000164161.5	1.61608	1	901.851	1	1.13386
ENSG00000164181.9	1	1	1	156.477	1.5088
ENSG00000164237.4	158.418	1	19.9764	1.00201	5.5555
ENSG00000164283.8	1	1	600.065	6.17082	1
ENSG00000164509.9	1	1	1.865	73.6256	1
ENSG00000164692.13	13538.9	1	3.42249	546.759	1446.39
ENSG00000164736.5	1	1	85.2813	1.12077	1.11596
ENSG00000165025.10	1	34.0359	1	31.2821	178.28
ENSG00000165072.9	109.097	1.34576	274.286	2.11848	1.43634
ENSG00000165092.8	1	1	83.418	1	1.0127
ENSG00000165124.13	177.818	1.00475	1.01525	14.6804	7.56251
ENSG00000165168.6	1	21.5571	1	801.475	674.911
ENSG00000165269.8	116.001	1	1	1	1
ENSG00000165457.9	1	1	1	16.4444	107.822
ENSG00000165474.5	1.69371	1	1	52.5973	1.06012
ENSG00000165633.8	54.1776	1	1	1.06752	1.22903
ENSG00000165716.5	2.90651	7.07943	144.834	1.54492	4.34332
ENSG00000165757.8	8.211	1	239.307	9.34852	23.7686
ENSG00000165929.8	1	194.11	1	1	1
ENSG00000165949.8	1	1	112.088	1293.93	2.47734
ENSG00000166033.7	1227.26	1	102.736	7.87512	28.5692
ENSG00000166068.8	32.0282	1.05273	20.3183	67.326	566.549
ENSG00000166250.7	219.997	1	1	20.1704	11.7524
ENSG00000166278.10	1	1.64612	1	313.384	103.644
ENSG00000166482.7	1091.33	1	1	2.96089	2.42099
ENSG00000166523.3	1	1.00383	1.01147	558.968	1
ENSG00000166670.5	1	1	78.1459	1.14771	1.11721
ENSG00000166819.7	856.465	1.15319	1.19042	1	1
ENSG00000166825.9	68.7762	1	604.563	709.182	1544.32
ENSG00000166920.6	1	1	1	879.501	28.4464
ENSG00000166927.8	1.09794	2.41196	1.36053	142.532	334.203
ENSG00000167106.7	44.5011	1136.5	17.1357	7.09002	11.5641
ENSG00000167207.7	1	4.97439	1	202.812	6.22285
ENSG00000167244.13	2403.89	1	1.89775	62.5849	82.7944
ENSG00000167286.5	1	422.364	1	1	1
ENSG00000167588.8	946.979	1	1	1	1
ENSG00000167664.4	1	59.4196	1	1	1
ENSG00000167676.3	2016.83	3.67151	1	1.08618	1
ENSG00000167680.11	3.46469	1	541.487	32.9749	40.0913
ENSG00000167851.9	1.00016	8.46359	1.1019	20.9467	180.955
ENSG00000167895.10	1.10996	1925.52	1.38208	3.56345	65.3966
ENSG00000167994.7	13.2273	1.16376	1.84442	8.95919	164.144
ENSG00000168062.5	1	1	1	124.067	4.09819
ENSG00000168309.12	5.93384	1	72.101	1	1
ENSG00000168497.4	85.8498	1	354.513	1	1.80826
ENSG00000168542.8	11240	1	1	1223.03	2526.27
ENSG00000168995.9	1	1	1	4.44887	39.9578
ENSG00000169245.4	1	1	1	18702.7	4.81966
ENSG00000169248.8	1	1	2.56431	2436.58	1.15829
ENSG00000169291.5	1.14371	1.4063	91.6418	1.0088	1.10499
ENSG00000169403.7	1	3.63231	1	691.817	358.801
ENSG00000169413.2	1	3.03917	1	7.3375	154.592
ENSG00000169429.6	2.54395	1	626.204	3167.22	206.058
ENSG00000169442.4	1.33406	351.104	1	1	2.83565
ENSG00000169710.6	6156.89	213.154	246.221	20.5022	163.778
ENSG00000169896.12	1	2.56429	1	20.7541	380.043
ENSG00000169908.6	268.691	1	674.719	31.3224	41.3711
ENSG00000170323.4	1913.93	1	14.5113	1	4.62603
ENSG00000170345.5	4.40014	4326.72	2.12091	15.6078	100.468
ENSG00000170421.7	21.4339	1	29.8922	462.411	1250.89
ENSG00000170458.9	2.95539	1.34285	1	395.945	1574.1
ENSG00000170522.5	329.929	1.74776	7.23861	6.78051	14.0719
ENSG00000170866.7	1	1	1	525.378	29.3353
ENSG00000170891.6	1	1	445.286	1.06267	2.68448
ENSG00000170989.8	1	144.972	344.344	3.68764	11.6884
ENSG00000171056.6	1.89907	5.49128	155.481	1.30733	2.51874
ENSG00000171388.9	3.7402	1	2068.92	1	1
ENSG00000171476.17	1	2.6963	10.6562	1	35.3935
ENSG00000171657.5	1	1	1	1	35.7775
ENSG00000171659.9	1.36604	1	1	1	354.801
ENSG00000171766.11	1	2.18168	1	7.28776	283.261
ENSG00000171860.4	1	1.53335	1	724.007	379.141
ENSG00000172005.6	1	141.566	1	1	1
ENSG00000172183.10	1	141.153	8.0212	293.617	1
ENSG00000172243.13	1	3.55952	1	93.051	262.11
ENSG00000172349.12	3.06348	1151.68	1	25.5179	31.0159
ENSG00000172673.6	1	60.1446	1	1	1
ENSG00000172794.15	1	86.4017	1	1	1.29032
ENSG00000172889.11	6.71769	1	476.256	11.4661	24.1501
ENSG00000173110.6	1	1.70487	1	5.70649	148.09
ENSG00000173175.10	166.606	1	1	1	1
ENSG00000173198.4	1	13.1588	1	4.44398	148.32
ENSG00000173269.9	2.41034	1	466.327	2.27016	55.3657
ENSG00000173369.11	1	1	1	1515.75	336.908
ENSG00000173372.12	1.18602	1.3148	1.35942	970.669	992.039
ENSG00000173535.9	1.36678	1	69.9438	2.496	2.68866
ENSG00000173705.4	10.1658	1	122.306	4.65158	1.98788
ENSG00000173762.3	1	613.147	1	11.6169	1
ENSG00000174059.12	1	1	435.574	1.00345	1.00535
ENSG00000174348.9	58.4016	1	1	1	1
ENSG00000174600.9	1.26412	1	1	522.007	267.726
ENSG00000174807.3	736.192	33.8207	1	10.8953	52.0578
ENSG00000175264.3	1	1	72.0214	1.02053	1.10537
ENSG00000175445.10	1049.37	1	1	3.8376	51.9997
ENSG00000175463.7	1	756.225	1	1.05589	2.59127
ENSG00000175489.9	1	1	1	65.8069	101.166
ENSG00000175746.4	1	1	54.5243	1	1
ENSG00000176435.6	1	1	355.583	1	1.20392
ENSG00000176485.6	199.335	1	28.4589	1.58201	1
ENSG00000176597.7	6.40927	1.305	80.4838	86.0713	498.405
ENSG00000176971.2	278.502	1	1	2.31195	1.07814
ENSG00000177272.7	1	96.0941	1	1	1
ENSG00000177575.8	1	1	1	372.169	1297.99
ENSG00000177675.4	1	1	6.2988	14.0684	186.616
ENSG00000178031.11	24.4689	1	139.245	3.77619	5.66865
ENSG00000178562.13	1	352.382	1	1	53.0881
ENSG00000178573.6	7.53026	151.444	1.24886	29.0276	861.695
ENSG00000178726.6	15.8041	1	51.6805	5.16771	334.136
ENSG00000178860.8	5.3566	1	1	161.95	5.7273
ENSG00000179144.4	1	203.79	14.2428	5.57295	1
ENSG00000179163.11	22.7989	13.7577	17.4712	168.025	953.541
ENSG00000179776.13	1	1	2605.2	1	16.9235
ENSG00000180096.7	1	539.369	1	1.09663	1
ENSG00000181092.5	1219.99	1	1	1	1
ENSG00000181374.3	1	1	1	14.4964	3317.7
ENSG00000181495.1	333.833	1	1	1	1
ENSG00000181847.7	1	86.3753	1	1	1
ENSG00000181856.10	54.9787	1	1	1	1
ENSG00000182162.5	1	259.174	1	5.22676	1.10093
ENSG00000182240.11	73.3524	2.60424	515.273	13.0365	11.2082
ENSG00000182492.11	564.498	1	413.056	25.6064	11.7329
ENSG00000182578.9	1	1	1	84.5178	1435.76
ENSG00000182866.12	1	787.035	1	1	1
ENSG00000183287.9	1.5043	1	64.0502	2.90552	1.34469
ENSG00000183748.4	1	1.05567	1.07436	1.06225	292.242
ENSG00000184058.8	1	1	46.919	1	1
ENSG00000184060.6	1	1.28598	1.07298	142.649	237.365
ENSG00000184113.8	1	1	378.828	1	1
ENSG00000184347.10	256.972	1.10267	1.13119	10.4215	22.5909
ENSG00000184613.6	1	119.124	1	1	1
ENSG00000184811.3	68.0928	1.2665	1.21855	1	1.00008
ENSG00000184916.4	2.80755	6.27343	148.026	4.19142	7.09567
ENSG00000185070.6	9.11345	1	238.409	9.97105	9.48615
ENSG00000185101.8	1	155.753	3.64268	5.04002	1
ENSG00000185112.4	30.8378	41.7288	498.676	17.9889	9.27666
ENSG00000185215.4	4.21804	3.00379	78.8672	2520.99	74.8092
ENSG00000185567.6	76.8726	1.56742	214.809	2.52595	8.24886
ENSG00000185585.15	193.441	1	1	1	1.95933
ENSG00000185811.12	1	1168.97	1	75.5899	61.2943
ENSG00000185905.3	1	237.664	1	1	6.94573
ENSG00000186205.8	67.7086	1	1.71539	1	1
ENSG00000186340.10	803.338	1	1	6.78971	45.5895
ENSG00000186854.6	8.69849	275.428	1	4.5695	1.34054
ENSG00000187134.8	510.375	2.33593	1.97929	1.05095	1.49302
ENSG00000187288.6	528.751	1	1	1	1
ENSG00000187498.10	2694.65	1	5782.85	636.992	955.679
ENSG00000187720.10	81.0238	1	281.65	7.08162	3.04751
ENSG00000187942.7	231.951	3.70365	1422.96	16.2091	22.5709
ENSG00000188322.4	1	78.8555	1	1	1
ENSG00000188389.6	1	138.629	1	1	1
ENSG00000188404.4	1	1161.91	2.42739	1.02286	1
ENSG00000188820.8	1	3.80156	1	739.234	20.8452
ENSG00000188906.9	1	3.72063	1	351.628	47.1808
ENSG00000189056.9	1	1	81.2754	3.84924	2.58071
ENSG00000189184.7	248.623	1	1	6.46662	20.4699
ENSG00000189221.5	425.682	1	20.8304	25.1548	470.329
ENSG00000189283.5	1.55232	86.0955	1	1.11646	1.31541
ENSG00000196136.12	71.4322	1	1	1.0237	1
ENSG00000196139.7	257.548	1.9626	7.37382	1	1
ENSG00000196189.8	1	7.18715	2.01289	366.793	172.455
ENSG00000196562.10	134.967	5.22589	1147.47	39.6406	85.111
ENSG00000196611.4	1	1.05084	8119.34	21.4724	161.569
ENSG00000196616.8	1147.47	1.0007	1.0026	1	1
ENSG00000196932.7	1	1	1	11.9834	165.031
ENSG00000197249.8	1	1	1	381.892	96.131
ENSG00000197272.2	1	1	1	93.8127	1
ENSG00000197471.7	1	447.991	1	15.1918	43.9866
ENSG00000197540.3	1	107.719	1	1	1
ENSG00000197629.5	1	19.1904	1	346.802	429.441
ENSG00000197766.3	219.129	1.45508	1	3.86952	1.6041
ENSG00000198223.10	1.48517	1.40925	1.34083	159.499	49.0055
ENSG00000198286.5	1	326.45	4.34335	12.4847	5.24813
ENSG00000198417.5	1	5.17793	1	348.215	8.44356
ENSG00000198435.2	1	1.5639	65.278	1	1
ENSG00000198520.6	1.33338	144.706	1.10996	1	1
ENSG00000198542.9	345.496	1.19986	12.5194	1	1.0013
ENSG00000198795.6	7.87227	1.20977	90.2225	1.42987	2.13806
ENSG00000198814.8	1.25159	3.85897	1	230.002	13.9266
ENSG00000198821.6	1	479.326	1	1	1
ENSG00000198829.5	1	1	1.49439	20.7013	508.538
ENSG00000198844.6	1	1	123.473	1	1
ENSG00000198851.5	1	1155.88	1	1	1
ENSG00000198959.7	51.0437	2.00641	1268.12	569.494	2773.88
ENSG00000203747.5	1	1	1	215.523	351.509
ENSG00000204291.6	258.367	1	12.3865	9.18685	2.40022
ENSG00000204301.5	1	1.52598	199.543	1.89802	1.07864
ENSG00000204472.8	1	17.3548	1	152.345	417.345
ENSG00000204681.6	22.8237	65.0855	36.3638	1774.81	9.01514
ENSG00000205268.6	4.92974	483.414	10.4758	7.23829	9.85399
ENSG00000205336.7	1.04449	1.28389	238.058	1.27862	14.6389
ENSG00000205358.3	1	1	1	594.609	2.19368
ENSG00000205364.3	1	1	1	608.909	1
ENSG00000211445.7	1625.91	1.0729	4.60917	3.50949	20.4908
ENSG00000213402.2	1	557.625	1	1.10418	1.76808
ENSG00000213413.2	1	100.143	2.63772	1	1
ENSG00000213658.6	2.61357	734.681	3.19927	3.82338	1.99314
ENSG00000213886.3	1	1	28.259	1913.82	1.13173
ENSG00000214944.5	25.5575	1	262.705	1	1
ENSG00000215788.5	6.99142	386.237	27.7731	1.05374	8.92359
ENSG00000216490.3	1.6961	13.6859	3.49539	1717.76	679.568
ENSG00000223953.3	5.98097	1	70.2951	1	1.0414
ENSG00000224383.3	1	66.3162	319.717	4.0264	1.08264
ENSG00000224389.4	119.412	1.20498	1	4.62555	1
ENSG00000224940.4	96.9758	1	1	1	1
ENSG00000227507.2	1	409.197	36.8484	2.01635	1
ENSG00000235568.2	1	1	1	213.492	57.2191
ENSG00000235718.3	5.9718	1	70.249	1	1.04085
ENSG00000243649.4	6.90375	1.81026	2.01027	1121.61	51.7892
ENSG00000244255.1	6.15837	1	1.8188	1032.41	60.5651
ENSG00000244482.5	1	1	1	246.921	78.9408
ENSG00000244731.3	99.7352	1.50482	1	3.23517	1
ENSG00000246223.4	1	57.0105	1.04183	1	1
ENSG00000249437.3	1	1	1	2.84791	65.3249
ENSG00000249751.1	1	1	153.751	1	1
ENSG00000251322.3	21.6296	1	193.441	4.14243	2.69694
ENSG00000254709.2	1	214.656	1	1	1
ENSG00000257017.4	58.83	1	1	1	1
ENSG00000258227.2	1	1	1	1.09403	97.3485
ENSG00000259159.1	5.97991	1	70.2724	1	1.0414
ENSG00000263264.1	1	84.7744	1	1	1
ENSG00000270466.1	1	335.608	1	1	1
ENSG00000273047.1	2.38171	130.626	3.08244	1.41333	1.19136
ENSG00000273259.1	71.2953	1	1	1.02286	1
